# Supplementary material for: Multicenter evaluation of Fourier transform infrared (FTIR) spectroscopy as a first-line typing tool for carbapenemase-producing Klebsiella pneumoniae in clinical settings
Source: J Clin Microbiol. 2024 Nov 27;63(1):e01122-24. doi: 10.1128/jcm.01122-24 (PMC11784409; doi:10.1128/jcm.01122-24)
Supplement: Table S1 — Description of the 365 unduplicated carbapenemase-producing K. pneumoniae clinical isolates. [file jcm.01122-24-s0006.xlsx]

## Sheet: Todas las cepas
Table S1. Description of the 365 unduplicated carbapenemase-producing K. pneumoniae clinical isolates
Genome number a	Bioproject b	Isolate identification c	MLST d	Carbapenemase e	Sample f	Hospital (City where strain was isolated) g	Training/Validation h
AI2583	PRJEB42440	1	11	OXA-48	Urine	Hospital Universitario Gregorio Marañón (Madrid)	T
AI2584	PRJEB42440	2	11	OXA-48	Urine	Hospital Universitario Gregorio Marañón (Madrid)	T
AI2585	PRJEB42440	3	405	OXA-48	BAL	Hospital Universitario Gregorio Marañón (Madrid)	T
AI2586	PRJEB42440	4	11	OXA-48	Urine	Hospital Universitario Gregorio Marañón (Madrid)	T
AI2587	PRJEB42440	5	11	OXA-48	Urine	Hospital Universitario Gregorio Marañón (Madrid)	T
AI2588	PRJEB42440	6	512	KPC-3	Wound	Hospital Universitario Gregorio Marañón (Madrid)	T
AI2589	PRJEB42440	7	11	OXA-48	Urine	Hospital Universitario Gregorio Marañón (Madrid)	T
AI2590	PRJEB42440	8	11	OXA-48	Wound	Hospital Universitario Gregorio Marañón (Madrid)	T
AI2818	PRJEB42440	9	15	OXA-48	Urine	Hospital Universitario Gregorio Marañón (Madrid)	T
AI2819	PRJEB42440	10	15	OXA-48	Urine	Hospital Universitario Gregorio Marañón (Madrid)	T
AI2591	PRJEB42440	11	11	OXA-48	Sputum	Hospital Universitario Gregorio Marañón (Madrid)	T
AI2592	PRJEB42440	12	405	OXA-48	Urine	Hospital Universitario Gregorio Marañón (Madrid)	T
AI2593	PRJEB42440	13	219	OXA-48	Urine	Hospital Universitario Gregorio Marañón (Madrid)	NA
AI2594	PRJEB42440	14	15	OXA-48	Urine	Hospital Universitario Gregorio Marañón (Madrid)	T
AI2595	PRJEB42440	15	405	OXA-48	Urine	Hospital Universitario Gregorio Marañón (Madrid)	T
AI2596	PRJEB42440	17	11	OXA-48	Urine	Hospital Universitario Gregorio Marañón (Madrid)	T
AI2861	PRJEB42440	18	11	OXA-48	Urine	Hospital Universitario Gregorio Marañón (Madrid)	T
AI2597	PRJEB42440	19	11	OXA-48	Biopsy	Hospital Universitario Gregorio Marañón (Madrid)	T
AI2599	PRJEB42440	21	392	Disrupted OXA-48	Urine	Hospital Universitario Gregorio Marañón (Madrid)	T
AI2600	PRJEB42440	22	405	OXA-48	Wound	Hospital Universitario Gregorio Marañón (Madrid)	T
AI2822	PRJEB42440	23	392	OXA-48	Urine	Hospital Universitario Gregorio Marañón (Madrid)	T
AI2823	PRJEB42440	24	11	OXA-48	Biopsy	Hospital Universitario Gregorio Marañón (Madrid)	T
AI2601	PRJEB42440	25	11	OXA-48	Urine	Hospital Universitario Gregorio Marañón (Madrid)	T
AI2824	PRJEB42440	26	11	OXA-48	Biopsy	Hospital Universitario Gregorio Marañón (Madrid)	T
AI2825	PRJEB42440	28	11	OXA-48	Urine	Hospital Universitario Gregorio Marañón (Madrid)	T
AI2603	PRJEB42440	29	11	OXA-48	Urine	Hospital Universitario Gregorio Marañón (Madrid)	T
AI2604	PRJEB42440	31	11	OXA-48	Urine	Hospital Universitario Gregorio Marañón (Madrid)	T
AI2605	PRJEB42440	32	11	OXA-48	Urine	Hospital Universitario Gregorio Marañón (Madrid)	T
AI2606	PRJEB42440	33	392	OXA-48	Urine	Hospital Universitario Gregorio Marañón (Madrid)	T
AI2607	PRJEB42440	34	392	OXA-48	Urine	Hospital Universitario Gregorio Marañón (Madrid)	T
AI3018	PRJEB42440	35	15	OXA-48	Urine	Hospital Universitario Gregorio Marañón (Madrid)	T
AI2608	PRJEB42440	36	392	OXA-48	Urine	Hospital Universitario Gregorio Marañón (Madrid)	T
AI2610	PRJEB42440	38	11	OXA-48	Urine	Hospital Universitario Gregorio Marañón (Madrid)	T
AI2612	PRJEB42440	43	15	OXA-48	Urine	Hospital Arquitecto Marcide (Ferrol)	T
AI2829	PRJEB42440	51	15	OXA-48	Urine	Hospital Universitario Lucus Augusti (Lugo)	T
AI2830	PRJEB42440	52	147	NDM-1	Wound	Hospital Universitario Lucus Augusti (Lugo)	NA
AI2621	PRJEB42440	57	405	OXA-48	Urine	Hospital Universitari Germans Trias i Pujol (Badalona)	T
AI2622	PRJEB42440	59	405	OXA-48	Urine	Hospital Universitari Germans Trias i Pujol (Badalona)	T
AI3021	PRJEB42440	64	15	OXA-48	Urine	Hospital General de Alicante (Alicante)	T
AI2626	PRJEB42440	66	11	VIM-1	Urine	Hospital Puerta del Mar (Cádiz)	NA
AI2835	PRJEB42440	67	512	KPC-3	Wound	Hospital Puerta del Mar (Cádiz)	T
AI2627	PRJEB42440	68	512	KPC-3	Urine	Hospital Puerta del Mar (Cádiz)	T
AI2628	PRJEB42440	69	512	KPC-3	Urine	Hospital Puerta del Mar (Cádiz)	T
AI2629	PRJEB42440	70	512	KPC-3	Urine	Hospital Puerta del Mar (Cádiz)	T
AI2630	PRJEB42440	71	15	OXA-48	Blood culture	Hospital Puerta del Mar (Cádiz)	T
AI2631	PRJEB42440	72	512	KPC-3	Urine	Hospital Puerta del Mar (Cádiz)	T
AI2836	PRJEB42440	73	512	KPC-3	Peritoneal fluid	Hospital Puerta del Mar (Cádiz)	T
AI2632	PRJEB42440	74	512	KPC-3	Blood culture	Hospital Puerta del Mar (Cádiz)	T
AI2633	PRJEB42440	75	11	OXA-48	Wound	Hospital Puerta del Mar (Cádiz)	T
AI2837	PRJEB42440	77	512	KPC-3	Wound	Hospital Puerta del Mar (Cádiz)	T
AI2635	PRJEB42440	78	392	OXA-48	Urine	Hospital Clinic (Barcelona)	T
AI2838	PRJEB42440	79	307	OXA-48	Joint fluid	Hospital Clinic (Barcelona)	T
AI2636	PRJEB42440	80	392	OXA-48	Urine	Hospital Clinic (Barcelona)	T
AI2637	PRJEB42440	81	429	OXA-48	Urine	Hospital Clinic (Barcelona)	NA
AH0325	PRJEB42440	83	392	OXA-48	Urine	Hospital Clinic (Barcelona)	T
AI2638	PRJEB42440	84	307	OXA-48	Urine	Hospital Clinic (Barcelona)	T
AI2840	PRJEB42440	85	392	OXA-48	Blood culture	Hospital Clinic (Barcelona)	T
AI2841	PRJEB42440	86	392	OXA-48	Peritoneal fluid	Hospital Clinic (Barcelona)	T
AI2639	PRJEB42440	87	392	OXA-48	Urine	Hospital Clinic (Barcelona)	T
AI2640	PRJEB42440	88	392	OXA-48	Blood culture	Hospital Clinic (Barcelona)	T
AI2641	PRJEB42440	89	392	OXA-48	Peritoneal fluid	Hospital Clinic (Barcelona)	T
AI2842	PRJEB42440	90	1401	OXA-48	Blood culture	Hospital Clinic (Barcelona)	NA
AH0326	PRJEB42440	91	392	OXA-48	Urine	Hospital Clinic (Barcelona)	T
AI2844	PRJEB42440	93	198	OXA-48	Urine	Hospital Clinic (Barcelona)	NA
AI2846	PRJEB42440	95	45	OXA-48	Urine	Hospital Clinic (Barcelona)	NA
AI2847	PRJEB42440	96	307	OXA-48	Urine	Hospital Clinic (Barcelona)	T
AI2848	PRJEB42440	97	1083	VIM-1	Peritoneal fluid	Hospital Clinic (Barcelona)	NA
AH0327	PRJEB42440	98	392	OXA-48	Urine	Hospital Clinic (Barcelona)	T
AI2849	PRJEB42440	99	147	OXA-48	Urine	Hospital Universitario Mutua de Terrassa (Terrassa)	T
AI2850	PRJEB42440	100	151	OXA-48	Urine	Hospital Universitario Mutua de Terrassa (Terrassa)	NA
AI2851	PRJEB42440	101	152	OXA-48	Biopsy	Hospital Universitario Mutua de Terrassa (Terrassa)	NA
AI2854	PRJEB42440	104	152	OXA-48	Wound	Hospital Universitario Mutua de Terrassa (Terrassa)	NA
AI2855	PRJEB42440	105	147	OXA-48	Urine	Hospital Universitario Mutua de Terrassa (Terrassa)	NA
AI2856	PRJEB42440	106	147	OXA-48	Urine	Hospital Universitario Mutua de Terrassa (Terrassa)	T
AI2862	PRJEB42440	119	405	OXA-48	Blood culture	Hospital Universitario La Paz (Madrid)	NA
AI2863	PRJEB42440	120	307	OXA-48	Abscess	Hospital Universitario La Paz (Madrid)	T
AI3023	PRJEB42440	121	15	OXA-48	Sputum	Hospital Universitario La Paz (Madrid)	T
AI2867	PRJEB42440	124	39	VIM-1	Bile	Hospital Universitario La Paz (Madrid)	NA
AI2868	PRJEB42440	125	307	OXA-48	BAS	Hospital Universitario La Paz (Madrid)	T
AI3024	PRJEB42440	126	15	OXA-48	Blood culture	Hospital Universitario La Paz (Madrid)	V
AI2870	PRJEB42440	128	11	OXA-48	Urine	Hospital Universitario Ramón y Cajal (Madrid)	T
AI2643	PRJEB42440	129	307	KPC-3	Urine	Hospital Universitario Ramón y Cajal (Madrid)	T
AI2871	PRJEB42440	134	11	OXA-48	Abscess	Hospital Universitario Ramón y Cajal (Madrid)	T
AI2873	PRJEB42440	139	11	OXA-48	Urine	Hospital Universitario Ramón y Cajal (Madrid)	T
AI2874	PRJEB42440	140	11	OXA-48	Urine	Hospital Universitario Ramón y Cajal (Madrid)	T
AI2875	PRJEB42440	141	11	OXA-48	Abscess	Hospital Universitario Ramón y Cajal (Madrid)	T
AI2876	PRJEB42440	142	11	OXA-48	Blood culture	Hospital Universitario Ramón y Cajal (Madrid)	T
AI2877	PRJEB42440	143	11	OXA-48	Urine	Hospital Universitario Ramón y Cajal (Madrid)	T
AI2644	PRJEB42440	144	307	KPC-3	Urine	Hospital Universitario Ramón y Cajal (Madrid)	T
AI2878	PRJEB42440	145	11	OXA-48	Urine	Hospital Universitario Ramón y Cajal (Madrid)	T
AI2879	PRJEB42440	146	11	OXA-48	Urine	Hospital Universitario Ramón y Cajal (Madrid)	T
AI2880	PRJEB42440	147	101	NDM-1	Urine	Hospital Universitario Ramón y Cajal (Madrid)	NA
AI3025	PRJEB42440	148	15	VIM-1	Sputum	Hospital Universitario Ramón y Cajal (Madrid)	T
AI2882	PRJEB42440	149	307	OXA-48	BAS	Hospital Universitario Ramón y Cajal (Madrid)	T
AI2645	PRJEB42440	150	307	KPC-3	Blood culture	Hospital Universitario Ramón y Cajal (Madrid)	T
AI2883	PRJEB42440	151	307	KPC-3	Urine	Hospital Universitario Ramón y Cajal (Madrid)	T
AI2885	PRJEB42440	153	307	VIM-1	Blood culture	Hospital Universitario Ramón y Cajal (Madrid)	T
AI2886	PRJEB42440	154	15	OXA-48	Urine	Hospital Universitario Ramón y Cajal (Madrid)	T
AI2888	PRJEB42440	156	15	OXA-48+KPC-3	Urine	Hospital Universitario Ramón y Cajal (Madrid)	T
AI2889	PRJEB42440	157	307	KPC-3	Urine	Hospital Universitario Ramón y Cajal (Madrid)	T
AI2646	PRJEB42440	159	307	KPC-3	Blood culture	Hospital Universitario Ramón y Cajal (Madrid)	T
AI2647	PRJEB42440	160	307	KPC-3	BAL	Hospital Universitario Ramón y Cajal (Madrid)	T
AI2891	PRJEB42440	161	11	OXA-48	Urine	Hospital Universitario Ramón y Cajal (Madrid)	T
AI2892	PRJEB42440	162	11	OXA-48	Urine	Hospital Universitario Ramón y Cajal (Madrid)	T
AI2648	PRJEB42440	163	307	KPC-3	Catheter	Hospital Universitario Ramón y Cajal (Madrid)	T
AI2893	PRJEB42440	164	45	OXA-48	Urine	Hospital Universitario Ramón y Cajal (Madrid)	NA
AI2895	PRJEB42440	167	11	OXA-48	Urine	Hospital Universitario Ramón y Cajal (Madrid)	T
AI2649	PRJEB42440	168	307	KPC-3	Urine	Hospital Universitario Ramón y Cajal (Madrid)	T
AI2896	PRJEB42440	170	307	OXA-48	Urine	Hospital Universitario Ramón y Cajal (Madrid)	T
AI2897	PRJEB42440	171	11	OXA-48	Urine	Hospital Universitario Ramón y Cajal (Madrid)	T
AI2650	PRJEB42440	172	307	KPC-3	BAS	Hospital Universitario Ramón y Cajal (Madrid)	T
AI2651	PRJEB42440	173	459	KPC-3	Urine	Hospital Universitario Ramón y Cajal (Madrid)	NA
AI2898	PRJEB39112	176	101	NDM-1	Urine	Hospital Universitario Ramón y Cajal (Madrid)	NA
AI2900	PRJEB42440	178	11	OXA-48	Blood culture	Hospital Universitario Ramón y Cajal (Madrid)	T
AI2652	PRJEB42440	179	307	KPC-3	Bone	Hospital Universitario Ramón y Cajal (Madrid)	T
AI2653	PRJEB42440	180	307	KPC-3	Urine	Hospital Universitario Ramón y Cajal (Madrid)	T
AI2901	PRJEB42440	181	307	KPC-3	Urine	Hospital Universitario Ramón y Cajal (Madrid)	T
AI2654	PRJEB42440	182	307	KPC-3	BAS	Hospital Universitario Ramón y Cajal (Madrid)	T
AI2902	PRJEB42440	183	11	OXA-48	Urine	Hospital Universitario Ramón y Cajal (Madrid)	T
AI2655	PRJEB42440	184	307	KPC-3	Urine	Hospital Universitario Ramón y Cajal (Madrid)	T
AI3027	PRJEB42440	185	3362	OXA-48	Blood culture	Complejo Hospitalario de Jaén (Jaén)	NA
AI2906	PRJEB42440	189	392	OXA-48	Urine	Hospital Universitario La Princesa (Madrid)	T
AI2907	PRJEB42440	190	5001	OXA-48	BAS	Hospital Universitario La Princesa (Madrid)	NA
AI2908	PRJEB42440	191	39	OXA-48	Blood culture	Hospital Universitario La Princesa (Madrid)	NA
AI2909	PRJEB42440	192	11	VIM-1	Sputum	Hospital Universitario La Princesa (Madrid)	T
AI2910	PRJEB42440	193	11	OXA-48	Urine	Hospital Universitario La Princesa (Madrid)	NA
AH0329	PRJEB42440	194	392	OXA-48	Urine	Hospital Universitario La Princesa (Madrid)	T
AI2911	PRJEB42440	195	392	OXA-48	Urine	Hospital Universitario La Princesa (Madrid)	T
AI2912	PRJEB42440	196	392	OXA-48	Urine	Hospital Universitario La Princesa (Madrid)	T
AI2914	PRJEB42440	198	11	OXA-48	Urine	Hospital Universitario La Princesa (Madrid)	T
AI3028	PRJEB42440	200	392	OXA-48	Urine	Hospital Universitario La Princesa (Madrid)	V
AI2917	PRJEB42440	203	392	OXA-48	Urine	Hospital Universitario La Princesa (Madrid)	V
AI2919	PRJEB42440	205	11	OXA-48	Wound	Hospital Universitario La Princesa (Madrid)	T
AI2920	PRJEB42440	206	392	OXA-48	Urine	Hospital Universitario La Princesa (Madrid)	V
AI2921	PRJEB42440	207	405	OXA-48	Urine	Hospital Universitario La Princesa (Madrid)	T
AI2922	PRJEB42440	208	11	OXA-48	Urine	Hospital Universitario La Princesa (Madrid)	T
AI2923	PRJEB42440	209	392	OXA-48	Sputum	Hospital Universitario La Princesa (Madrid)	V
AI2925	PRJEB42440	211	340	OXA-48	Urine	Hospital Universitario La Princesa (Madrid)	NA
AI2926	PRJEB42440	212	11	OXA-48	Urine	Hospital Universitario La Princesa (Madrid)	T
AI2927	PRJEB42440	213	392	OXA-48	Urine	Hospital Universitario La Princesa (Madrid)	V
AI2929	PRJEB42440	215	392	OXA-48	Urine	Hospital Universitario La Princesa (Madrid)	V
AI2930	PRJEB42440	216	307	OXA-48	Urine	Hospital Universitario La Princesa (Madrid)	T
AI2931	PRJEB42440	217	392	OXA-48	Urine	Hospital Universitario La Princesa (Madrid)	V
AI2932	PRJEB42440	218	392	OXA-48	Blood culture	Hospital Universitario La Princesa (Madrid)	V
AI3030	PRJEB42440	219	307	OXA-48	Catheter	Hospital Universitario La Princesa (Madrid)	T
AI2934	PRJEB39112	220	395	NDM-1	Urine	Hospital Virgen de la Macarena (Sevilla)	NA
AI2940	PRJEB42440	227	258	KPC-3	Urine	Hospital Universitario Son de Espases (Palma de Mallorca)	T
AI2664	PRJEB42440	237	147	OXA-48	Urine	Hospital Universitario Central de Asturias (Oviedo)	T
AI2665	PRJEB42440	238	15	OXA-48	Urine	Hospital Universitario Central de Asturias (Oviedo)	NA
AI3031	PRJEB42440	243	307	OXA-48	Urine	Hospital Universitario Central de Asturias (Oviedo)	T
AI2669	PRJEB42440	245	15	OXA-48	Urine	Hospital Universitario Central de Asturias (Oviedo)	V
AI2670	PRJEB42440	246	405	OXA-48	Urine	Hospital Universitario Central de Asturias (Oviedo)	T
AI2671	PRJEB42440	247	147	OXA-48	Urine	Hospital Universitario Central de Asturias (Oviedo)	T
AI2675	PRJEB42440	254	326	OXA-48	Wound	Hospital Universitario Central de Asturias (Oviedo)	T
AI2676	PRJEB42440	256	147	OXA-48	Urine	Hospital Universitario Central de Asturias (Oviedo)	T
AI2677	PRJEB42440	257	405	OXA-48	Wound	Hospital Universitario Central de Asturias (Oviedo)	V
AI2678	PRJEB42440	258	147	OXA-48	Sputum	Hospital Universitario Central de Asturias (Oviedo)	T
AI2681	PRJEB42440	261	326	OXA-48	Urine	Hospital Universitario Central de Asturias (Oviedo)	T
AI2682	PRJEB42440	262	147	OXA-48	Sputum	Hospital Universitario Central de Asturias (Oviedo)	T
AN2337	PRJEB42440	265	147	OXA-48	Urine	Hospital Universitario Central de Asturias (Oviedo)	NA
AI3034	PRJEB42440	266	4387	OXA-48	Wound	Hospital Universitario Central de Asturias (Oviedo)	NA
AI3035	PRJEB42440	267	147	OXA-48	Wound	Hospital Universitario Central de Asturias (Oviedo)	T
AI2686	PRJEB42440	268	326	OXA-48	Urine	Hospital Universitario Central de Asturias (Oviedo)	T
AI2687	PRJEB42440	269	147	OXA-48	Urine	Hospital Universitario Central de Asturias (Oviedo)	T
AH0330	PRJEB42440	271	15	OXA-48	Peritoneal fluid	Hospital Universitario Central de Asturias (Oviedo)	T
AI3036	PRJEB42440	274	326	OXA-48	Wound	Hospital Universitario Central de Asturias (Oviedo)	V
AI2691	PRJEB42440	276	147	OXA-48	Urine	Hospital Universitario Central de Asturias (Oviedo)	T
AI3037	PRJEB42440	277	147	OXA-48	Urine	Hospital Universitario Central de Asturias (Oviedo)	T
AI2693	PRJEB42440	278	567	OXA-48	Wound	Hospital Universitario Central de Asturias (Oviedo)	NA
AI2952	PRJEB42440	283	326	OXA-48	Urine	Hospital Universitario Central de Asturias (Oviedo)	V
AI2953	PRJEB42440	285	307	OXA-48	Urine	Hospital Universitario Central de Asturias (Oviedo)	T
AI2698	PRJEB42440	286	15	OXA-48	Urine	Hospital Universitario Central de Asturias (Oviedo)	T
AI2954	PRJEB42440	288	11	OXA-48	Blood culture	Hospital de Guadalajara (Guadalajara)	T
AI2957	PRJEB42440	291	307	OXA-48	Urine	Hospital de Guadalajara (Guadalajara)	T
AI3039	PRJEB42440	292	307	OXA-48	Wound	Hospital de Guadalajara (Guadalajara)	T
AI2958	PRJEB42440	293	11	OXA-48	Wound	Hospital de Guadalajara (Guadalajara)	V
AI2960	PRJEB42440	295	307	OXA-48	Abscess	Hospital de Guadalajara (Guadalajara)	T
AI2962	PRJEB42440	297	307	OXA-48	Wound	Hospital de Guadalajara (Guadalajara)	T
AI2965	PRJEB42440	300	307	OXA-48	Urine	Hospital de Guadalajara (Guadalajara)	T
AI2966	PRJEB42440	301	307	OXA-48	Urine	Hospital de Guadalajara (Guadalajara)	T
AI3040	PRJEB42440	302	307	OXA-48	Urine	Hospital de Guadalajara (Guadalajara)	T
AI2967	PRJEB42440	303	405	OXA-48	Urine	Hospital de Guadalajara (Guadalajara)	V
AI2968	PRJEB42440	304	307	OXA-48	Urine	Hospital de Guadalajara (Guadalajara)	T
AI2969	PRJEB42440	305	307	OXA-48	Urine	Hospital de Guadalajara (Guadalajara)	T
AH0331	PRJEB42440	306	104	OXA-48	Urine	Hospital de Guadalajara (Guadalajara)	NA
AI2970	PRJEB42440	307	307	OXA-48	Wound	Hospital de Guadalajara (Guadalajara)	T
AI2971	PRJEB42440	308	11	OXA-48	Urine	Hospital de Guadalajara (Guadalajara)	V
AI2973	PRJEB42440	310	11	OXA-48	Urine	Hospital de Guadalajara (Guadalajara)	V
AI2974	PRJEB42440	311	5002	OXA-48	Urine	Hospital de Guadalajara (Guadalajara)	NA
AI2975	PRJEB42440	312	307	OXA-48	Urine	Hospital de Guadalajara (Guadalajara)	T
AI3041	PRJEB42440	313	307	OXA-48	Urine	Hospital de Guadalajara (Guadalajara)	T
AI2976	PRJEB42440	314	307	OXA-48	Urine	Hospital de Guadalajara (Guadalajara)	V
AI2977	PRJEB42440	315	11	OXA-48	Urine	Hospital de Guadalajara (Guadalajara)	V
AI2739	PRJEB42440	367	11	OXA-48	Blood culture	Hospital Universitario Marqués de Valdecilla (Santander)	V
AI2740	PRJEB42440	368	5000	OXA-48	Urine	Hospital Universitario Marqués de Valdecilla (Santander)	NA
AI2741	PRJEB42440	369	5000	OXA-48	Urine	Hospital Universitario Marqués de Valdecilla (Santander)	NA
AN2341	PRJEB42440	370	5000	OXA-48	Urine	Hospital Universitario Marqués de Valdecilla (Santander)	NA
AI2742	PRJEB42440	372	11	OXA-48	Biopsy	Hospital Universitario Marqués de Valdecilla (Santander)	V
AI2743	PRJEB42440	373	11	OXA-48	Urine	Hospital Universitario Marqués de Valdecilla (Santander)	V
AI2989	PRJEB42440	375	11	OXA-48	Blood culture	Hospital Universitario Marqués de Valdecilla (Santander)	V
AI2745	PRJEB42440	376	11	OXA-48	Blood culture	Hospital Universitario Marqués de Valdecilla (Santander)	V
AI2746	PRJEB42440	377	5000	OXA-48	Urine	Hospital Universitario Marqués de Valdecilla (Santander)	NA
AI2748	PRJEB42440	379	11	OXA-48	Wound	Hospital Universitario Marqués de Valdecilla (Santander)	V
AI2749	PRJEB42440	380	11	OXA-48	Urine	Hospital Universitario Marqués de Valdecilla (Santander)	V
AI2750	PRJEB42440	381	11	OXA-48	Urine	Hospital Universitario Marqués de Valdecilla (Santander)	V
AI2751	PRJEB42440	383	5000	OXA-48	Wound	Hospital Universitario Marqués de Valdecilla (Santander)	NA
AI2752	PRJEB42440	384	5000	Disrupted OXA-48	Urine	Hospital Universitario Marqués de Valdecilla (Santander)	NA
AI2753	PRJEB42440	385	5000	OXA-48	Urine	Hospital Universitario Marqués de Valdecilla (Santander)	NA
AI2754	PRJEB42440	386	5000	OXA-48	Wound	Hospital Universitario Marqués de Valdecilla (Santander)	NA
AI3062	PRJEB42440	387	5000	OXA-48	Wound	Hospital Universitario Marqués de Valdecilla (Santander)	NA
AI2755	PRJEB42440	388	11	OXA-48	Sputum	Hospital Universitario Marqués de Valdecilla (Santander)	V
AI2756	PRJEB42440	389	11	OXA-48	Abscess	Hospital Universitario Marqués de Valdecilla (Santander)	V
AI2757	PRJEB42440	390	5000	OXA-48	Sputum	Hospital Universitario Marqués de Valdecilla (Santander)	NA
AI3063	PRJEB42440	391	5000	OXA-48	Urine	Hospital Universitario Marqués de Valdecilla (Santander)	NA
AI2761	PRJEB42440	394	5000	OXA-48	Urine	Hospital Universitario Marqués de Valdecilla (Santander)	NA
AI3064	PRJEB42440	398	307	OXA-48	Urine	Clínica Universitaria de Navarra (Navarra)	NA
AI2763	PRJEB39112	399	147	OXA-48	Urine	Hospital Univeristario de Bellvitge (Barcelona)	T
AI2764	PRJEB39112	400	147	OXA-48	Sputum	Hospital Univeristario de Bellvitge (Barcelona)	T
AI2765	PRJEB39112	401	147	OXA-48	Urine	Hospital Univeristario de Bellvitge (Barcelona)	NA
AI2766	PRJEB39112	402	147	OXA-48	Urine	Hospital Univeristario de Bellvitge (Barcelona)	T
AI2767	PRJEB39112	403	147	OXA-48	Urine	Hospital Univeristario de Bellvitge (Barcelona)	NA
AI2993	PRJEB39112	404	147	OXA-48	Wound	Hospital Univeristario de Bellvitge (Barcelona)	V
AI2768	PRJEB39112	406	147	OXA-48	Wound	Hospital Univeristario de Bellvitge (Barcelona)	V
AI2769	PRJEB39112	407	147	OXA-48	Wound	Hospital Univeristario de Bellvitge (Barcelona)	V
AI2770	PRJEB39112	408	147	OXA-48	Urine	Hospital Univeristario de Bellvitge (Barcelona)	V
AI3065	PRJEB39112	409	147	OXA-48	Abscess	Hospital Univeristario de Bellvitge (Barcelona)	NA
AI2771	PRJEB42440	410	101	OXA-48	Urine	Hospital Univeristario de Bellvitge (Barcelona)	NA
AI2996	PRJEB42440	411	147	OXA-48	Urine	Hospital Univeristario de Bellvitge (Barcelona)	NA
AI2998	PRJEB42440	413	147	OXA-48	Wound	Hospital Univeristario de Bellvitge (Barcelona)	V
AI2773	PRJEB42440	416	307	OXA-48	Urine	Hospital Univeristario de Bellvitge (Barcelona)	V
AI2775	PRJEB39112	419	147	OXA-48	Urine	Hospital Univeristario de Bellvitge (Barcelona)	NA
AI3001	PRJEB42440	420	307	OXA-48	Urine	Hospital Universitario Valencia Tres cruces (Valencia)	V
AI2776	PRJEB42440	421	11	OXA-48	Wound	Hospital Universitario Valencia Tres cruces (Valencia)	V
AI2777	PRJEB42440	422	307	OXA-48	Urine	Hospital Universitario Valencia Tres cruces (Valencia)	V
AI2778	PRJEB42440	423	11	OXA-48	Urine	Hospital Universitario Valencia Tres cruces (Valencia)	V
AI2779	PRJEB42440	424	437	NDM-23	Urine	Hospital Universitario Valencia Tres cruces (Valencia)	NA
AI2780	PRJEB42440	425	11	OXA-48	Urine	Hospital Universitario Valencia Tres cruces (Valencia)	V
AI2781	PRJEB42440	426	307	OXA-48	Urine	Hospital Universitario Valencia Tres cruces (Valencia)	V
AI3002	PRJEB42440	427	307	OXA-48	Urine	Hospital Universitario Valencia Tres cruces (Valencia)	V
AI2782	PRJEB42440	428	11	OXA-48	BAS	Hospital Universitario Valencia Tres cruces (Valencia)	V
AI3067	PRJEB42440	429	15	OXA-48	Urine	Hospital Universitario Valencia Tres cruces (Valencia)	NA
AI3003	PRJEB42440	430	307	OXA-48	Urine	Hospital Universitario Valencia Tres cruces (Valencia)	V
AI2784	PRJEB42440	431	11	OXA-48	Urine	Hospital Universitario Valencia Tres cruces (Valencia)	V
AI3004	PRJEB42440	432	307	OXA-48	Urine	Hospital Universitario Valencia Tres cruces (Valencia)	V
AI2785	PRJEB42440	433	11	OXA-48	Wound	Hospital Universitario Valencia Tres cruces (Valencia)	V
AI3006	PRJEB42440	435	307	OXA-48	Blood culture	Hospital Universitario Valencia Tres cruces (Valencia)	V
AI2787	PRJEB42440	436	307	OXA-48	Urine	Hospital Universitario Valencia Tres cruces (Valencia)	V
AI3007	PRJEB39112	437	101	NDM-1	Urine	Hospital Universitario Valencia Tres cruces (Valencia)	NA
AI2786	PRJEB42440	438	307	OXA-48	Urine	Hospital Universitario Valencia Tres cruces (Valencia)	V
AI3008	PRJEB39112	439	101	NDM-1+OXA-48	Urine	Hospital Universitario Valencia Tres cruces (Valencia)	NA
AI3069	PRJEB42440	440	307	OXA-48	Urine	Hospital Universitario Valencia Tres cruces (Valencia)	V
AI2789	PRJEB42440	441	307	OXA-48	Urine	Hospital Universitario Valencia Tres cruces (Valencia)	V
AI2790	PRJEB42440	442	11	OXA-48	Bile	Hospital Universitario Valencia Tres cruces (Valencia)	V
AI2791	PRJEB42440	443	307	OXA-48	Urine	Hospital Universitario Valencia Tres cruces (Valencia)	NA
AI3009	PRJEB42440	444	307	OXA-48	Sputum	Hospital Universitario Valencia Tres cruces (Valencia)	V
AI2792	PRJEB42440	445	437	OXA-48	Urine	Hospital Universitario Valencia Tres cruces (Valencia)	NA
AI2793	PRJEB42440	446	437	NDM-1	Urine	Hospital Universitario Valencia Tres cruces (Valencia)	NA
AI2794	PRJEB42440	447	307	OXA-48	Urine	Hospital Universitario Valencia Tres cruces (Valencia)	V
AI3011	PRJEB42440	454	13	OXA-48	Wound	Hospital Vall d'Hebron (Barcelona)	NA
AI2800	PRJEB42440	455	405	OXA-48	Bile	Hospital Vall d'Hebron (Barcelona)	V
AI2801	PRJEB42440	457	101	OXA-48	Urine	Hospital Vall d'Hebron (Barcelona)	NA
AI2803	PRJEB42440	459	628	OXA-48	Urine	Hospital Vall d'Hebron (Barcelona)	NA
AI2805	PRJEB42440	462	512	KPC-3	Sputum	Hospital Reina Sofía (Córdoba)	T
AI2806	PRJEB42440	463	512	KPC-3	Sputum	Hospital Reina Sofía (Córdoba)	T
AI2807	PRJEB42440	464	512	KPC-3	Urine	Hospital Reina Sofía (Córdoba)	NA
AI3070	PRJEB42440	465	15	OXA-48	Urine	Hospital Reina Sofía (Córdoba)	T
AI2808	PRJEB42440	466	512	KPC-3	Urine	Hospital Reina Sofía (Córdoba)	T
AI2809	PRJEB42440	467	512	KPC-3	Peritoneal fluid	Hospital Reina Sofía (Córdoba)	T
AI2810	PRJEB42440	468	512	KPC-3	Wound	Hospital Reina Sofía (Córdoba)	T
AI2811	PRJEB42440	469	512	KPC-3	Blood culture	Hospital Reina Sofía (Córdoba)	V
AI2812	PRJEB42440	470	512	KPC-3	Blood culture	Hospital Reina Sofía (Córdoba)	V
AI2813	PRJEB42440	471	512	KPC-3	Abscess	Hospital Reina Sofía (Córdoba)	V
AI2814	PRJEB42440	472	512	KPC-3	Urine	Hospital Reina Sofía (Córdoba)	V
AI2815	PRJEB42440	473	512	KPC-3	Urine	Hospital Reina Sofía (Córdoba)	V
AI3071	PRJEB42440	474	15	OXA-48	Urine	Hospital Reina Sofía (Córdoba)	NA
AI2816	PRJEB42440	475	512	KPC-3	Urine	Hospital Reina Sofía (Córdoba)	V
AI2817	PRJEB42440	476	512	KPC-3	Wound	Hospital Reina Sofía (Córdoba)	V
AN2342	PRJEB42440	477	147	OXA-48	Urine	Complejo Hospitalario Universitario de A Coruña	V
AN2343	PRJEB42440	478	405	OXA-48	Wound	Complejo Hospitalario Universitario de A Coruña	V
AN2344	PRJEB42440	479	15	OXA-48	Wound	Complejo Hospitalario Universitario de A Coruña	V
AN2345	PRJEB42440	480	11	OXA-48	Urine	Complejo Hospitalario Universitario de A Coruña	V
AN2346	PRJEB42440	481	551	OXA-48	Urine	Complejo Hospitalario Universitario de A Coruña	NA
AN2349	PRJEB42440	484	392	OXA-48	Blood culture	Hospital Universitario de Ceuta	V
AN2352	PRJEB39112	487	147	OXA-48	Sputum	Hospital Universitario Lucus Augusti (Lugo)	V
AN2355	PRJEB42440	490	307	OXA-48	Anal-rectal	Hospital Universitario Lucus Augusti (Lugo)	V
AN2356	PRJEB42440	491	15	OXA-48	Urine	Hospital Universitario Lucus Augusti (Lugo)	T
AN2357	PRJEB42440	492	15	OXA-48	Urine	Hospital Universitario Lucus Augusti (Lugo)	T
AN2361	PRJEB42440	496	15	OXA-48	Urine	Hospital Arquitecto Marcide (Ferrol)	T
AN2362	PRJEB42440	497	11	OXA-48	Anal-rectal	Hospital Arquitecto Marcide (Ferrol)	V
JAGLAK000000000	PRJNA718833	Kp_HUCA_Bac_1	15	OXA-48	Blood	Hospital Universitario Central de Asturias (Oviedo)	T
JAGLAB000000000	PRJNA718833	Kp_HUCA_Bac_10	326	OXA-48	Blood	Hospital Universitario Central de Asturias (Oviedo)	T
JAGLAA000000000	PRJNA718833	Kp_HUCA_Bac_11	147	OXA-48	Blood	Hospital Universitario Central de Asturias (Oviedo)	T
JAGKZZ000000000	PRJNA718833	Kp_HUCA_Bac_13	326	OXA-48	Blood	Hospital Universitario Central de Asturias (Oviedo)	T
JAGKZY000000000	PRJNA718833	Kp_HUCA_Bac_15	147	OXA-48	Blood	Hospital Universitario Central de Asturias (Oviedo)	T
JAGKZX000000000	PRJNA718833	Kp_HUCA_Bac_16	326	OXA-48	Blood	Hospital Universitario Central de Asturias (Oviedo)	T
JAGKZW000000000	PRJNA718833	Kp_HUCA_Bac_17	405	OXA-48	Blood	Hospital Universitario Central de Asturias (Oviedo)	T
JAGKZV000000000	PRJNA718833	Kp_HUCA_Bac_18	326	OXA-48	Blood	Hospital Universitario Central de Asturias (Oviedo)	T
JAGKZU000000000	PRJNA718833	Kp_HUCA_Bac_19	326	OXA-48	Blood	Hospital Universitario Central de Asturias (Oviedo)	T
JAGLAJ000000000	PRJNA718833	Kp_HUCA_Bac_2	104	OXA-48	Blood	Hospital Universitario Central de Asturias (Oviedo)	NA
JAGKZT000000000	PRJNA718833	Kp_HUCA_Bac_20	353	OXA-48	Blood	Hospital Universitario Central de Asturias (Oviedo)	NA
JAGKZS000000000	PRJNA718833	Kp_HUCA_Bac_21	326	OXA-48	Blood	Hospital Universitario Central de Asturias (Oviedo)	T
JAGKZR000000000	PRJNA718833	Kp_HUCA_Bac_23	147	OXA-48	Blood	Hospital Universitario Central de Asturias (Oviedo)	T
JAGKZQ000000000	PRJNA718833	Kp_HUCA_Bac_24	326	OXA-48	Blood	Hospital Universitario Central de Asturias (Oviedo)	T
JAGKZP000000000	PRJNA718833	Kp_HUCA_Bac_28	147	OXA-48	Blood	Hospital Universitario Central de Asturias (Oviedo)	T
JAGLAI000000000	PRJNA718833	Kp_HUCA_Bac_3	15	OXA-48	Blood	Hospital Universitario Central de Asturias (Oviedo)	V
JAGKZO000000000	PRJNA718833	Kp_HUCA_Bac_30	147	OXA-48	Blood	Hospital Universitario Central de Asturias (Oviedo)	T
JAGKZN000000000	PRJNA718833	Kp_HUCA_Bac_31	326	OXA-48	Blood	Hospital Universitario Central de Asturias (Oviedo)	T
JAGKZM000000000	PRJNA718833	Kp_HUCA_Bac_33	16	OXA-48	Blood	Hospital Universitario Central de Asturias (Oviedo)	NA
JAGKZL000000000	PRJNA718833	Kp_HUCA_Bac_34	405	OXA-48	Blood	Hospital Universitario Central de Asturias (Oviedo)	T
JAGKZK000000000	PRJNA718833	Kp_HUCA_Bac_35	405	OXA-48	Blood	Hospital Universitario Central de Asturias (Oviedo)	T
JAGKZJ000000000	PRJNA718833	Kp_HUCA_Bac_36	405	OXA-48	Blood	Hospital Universitario Central de Asturias (Oviedo)	T
JAGKZI000000000	PRJNA718833	Kp_HUCA_Bac_37	15	OXA-48	Blood	Hospital Universitario Central de Asturias (Oviedo)	T
JAGKZH000000000	PRJNA718833	Kp_HUCA_Bac_38	16	OXA-48	Blood	Hospital Universitario Central de Asturias (Oviedo)	NA
JAGKZG000000000	PRJNA718833	Kp_HUCA_Bac_39	405	OXA-48	Blood	Hospital Universitario Central de Asturias (Oviedo)	T
JAGLAH000000000	PRJNA718833	Kp_HUCA_Bac_4	104	OXA-48	Blood	Hospital Universitario Central de Asturias (Oviedo)	NA
JAGKZF000000000	PRJNA718833	Kp_HUCA_Bac_42	16	OXA-48	Blood	Hospital Universitario Central de Asturias (Oviedo)	NA
JAGKZE000000000	PRJNA718833	Kp_HUCA_Bac_43	147	OXA-48	Blood	Hospital Universitario Central de Asturias (Oviedo)	T
JAGKZD000000000	PRJNA718833	Kp_HUCA_Bac_44	405	OXA-48	Blood	Hospital Universitario Central de Asturias (Oviedo)	T
JAGKZC000000000	PRJNA718833	Kp_HUCA_Bac_45	405	OXA-48	Blood	Hospital Universitario Central de Asturias (Oviedo)	T
JAGKZB000000000	PRJNA718833	Kp_HUCA_Bac_46	16	OXA-48	Blood	Hospital Universitario Central de Asturias (Oviedo)	NA
JAGKZA000000000	PRJNA718833	Kp_HUCA_Bac_47	405	OXA-48	Blood	Hospital Universitario Central de Asturias (Oviedo)	T
JAGKYZ000000000	PRJNA718833	Kp_HUCA_Bac_48	326	OXA-48	Blood	Hospital Universitario Central de Asturias (Oviedo)	T
JAGKYY000000000	PRJNA718833	Kp_HUCA_Bac_49	147	OXA-48	Blood	Hospital Universitario Central de Asturias (Oviedo)	T
JAGLAG000000000	PRJNA718833	Kp_HUCA_Bac_5	326	OXA-48	Blood	Hospital Universitario Central de Asturias (Oviedo)	T
JAGKYX000000000	PRJNA718833	Kp_HUCA_Bac_50	15	OXA-48	Blood	Hospital Universitario Central de Asturias (Oviedo)	T
JAGKYW000000000	PRJNA718833	Kp_HUCA_Bac_51	326	OXA-48	Blood	Hospital Universitario Central de Asturias (Oviedo)	NA
JAGKYV000000000	PRJNA718833	Kp_HUCA_Bac_52	147	OXA-48	Blood	Hospital Universitario Central de Asturias (Oviedo)	T
JAGKYU000000000	PRJNA718833	Kp_HUCA_Bac_53	326	OXA-48	Blood	Hospital Universitario Central de Asturias (Oviedo)	T
JAGKYT000000000	PRJNA718833	Kp_HUCA_Bac_54	326	OXA-48	Blood	Hospital Universitario Central de Asturias (Oviedo)	T
JAGKYS000000000	PRJNA718833	Kp_HUCA_Bac_56	405	OXA-48	Blood	Hospital Universitario Central de Asturias (Oviedo)	T
JAGKYR000000000	PRJNA718833	Kp_HUCA_Bac_57	323	OXA-48	Blood	Hospital Universitario Central de Asturias (Oviedo)	NA
JAGLAF000000000	PRJNA718833	Kp_HUCA_Bac_6	326	OXA-48	Blood	Hospital Universitario Central de Asturias (Oviedo)	T
JAGKYP000000000	PRJNA718833	Kp_HUCA_Bac_60	326	OXA-48	Blood	Hospital Universitario Central de Asturias (Oviedo)	V
JAGKYO000000000	PRJNA718833	Kp_HUCA_Bac_62	405	OXA-48	Blood	Hospital Universitario Central de Asturias (Oviedo)	V
JAGKYN000000000	PRJNA718833	Kp_HUCA_Bac_63	147	OXA-48	Blood	Hospital Universitario Central de Asturias (Oviedo)	T
JAGKYM000000000	PRJNA718833	Kp_HUCA_Bac_64	16	OXA-48	Blood	Hospital Universitario Central de Asturias (Oviedo)	NA
JAGKYL000000000	PRJNA718833	Kp_HUCA_Bac_65	147	OXA-48	Blood	Hospital Universitario Central de Asturias (Oviedo)	T
JAGKYK000000000	PRJNA718833	Kp_HUCA_Bac_66	147	OXA-48	Blood	Hospital Universitario Central de Asturias (Oviedo)	T
JAGKYJ000000000	PRJNA718833	Kp_HUCA_Bac_67	147	OXA-48	Blood	Hospital Universitario Central de Asturias (Oviedo)	T
JAGKYI000000000	PRJNA718833	Kp_HUCA_Bac_68	881	OXA-48	Blood	Hospital Universitario Central de Asturias (Oviedo)	NA
JAGKYH000000000	PRJNA718833	Kp_HUCA_Bac_69	326	OXA-48	Blood	Hospital Universitario Central de Asturias (Oviedo)	V
JAGLAE000000000	PRJNA718833	Kp_HUCA_Bac_7	326	OXA-48	Blood	Hospital Universitario Central de Asturias (Oviedo)	V
JAGKYG000000000	PRJNA718833	Kp_HUCA_Bac_71	147	OXA-48	Blood	Hospital Universitario Central de Asturias (Oviedo)	T
JAGKYF000000000	PRJNA718833	Kp_HUCA_Bac_72	15	OXA-48	Blood	Hospital Universitario Central de Asturias (Oviedo)	V
JAGKYE000000000	PRJNA718833	Kp_HUCA_Bac_73	15	OXA-48	Blood	Hospital Universitario Central de Asturias (Oviedo)	T
JAGKYD000000000	PRJNA718833	Kp_HUCA_Bac_74	405	OXA-48	Blood	Hospital Universitario Central de Asturias (Oviedo)	V
JAGKYC000000000	PRJNA718833	Kp_HUCA_Bac_75	15	OXA-48	Blood	Hospital Universitario Central de Asturias (Oviedo)	T
JAGKYB000000000	PRJNA718833	Kp_HUCA_Bac_76	405	OXA-48	Blood	Hospital Universitario Central de Asturias (Oviedo)	V
JAGKYA000000000	PRJNA718833	Kp_HUCA_Bac_78	147	OXA-48	Blood	Hospital Universitario Central de Asturias (Oviedo)	T
JAGKXZ000000000	PRJNA718833	Kp_HUCA_Bac_79	147	OXA-48	Blood	Hospital Universitario Central de Asturias (Oviedo)	V
JAGLAD000000000	PRJNA718833	Kp_HUCA_Bac_8	326	OXA-48	Blood	Hospital Universitario Central de Asturias (Oviedo)	V
JAGKXY000000000	PRJNA718833	Kp_HUCA_Bac_80	326	OXA-48	Blood	Hospital Universitario Central de Asturias (Oviedo)	V
JAGKXX000000000	PRJNA718833	Kp_HUCA_Bac_81	15	OXA-48	Blood	Hospital Universitario Central de Asturias (Oviedo)	V
JAGKXW000000000	PRJNA718833	Kp_HUCA_Bac_82	485	OXA-48	Blood	Hospital Universitario Central de Asturias (Oviedo)	NA
JAGKXV000000000	PRJNA718833	Kp_HUCA_Bac_83	147	OXA-48	Blood	Hospital Universitario Central de Asturias (Oviedo)	V
JAGKXU000000000	PRJNA718833	Kp_HUCA_Bac_84	567	OXA-48	Blood	Hospital Universitario Central de Asturias (Oviedo)	NA
JAGKXT000000000	PRJNA718833	Kp_HUCA_Bac_85	273	OXA-48	Blood	Hospital Universitario Central de Asturias (Oviedo)	NA
JAGKXS000000000	PRJNA718833	Kp_HUCA_Bac_88	405	OXA-48	Blood	Hospital Universitario Central de Asturias (Oviedo)	V
JAGKXR000000000	PRJNA718833	Kp_HUCA_Bac_89	147	OXA-48	Blood	Hospital Universitario Central de Asturias (Oviedo)	V
JAGLAC000000000	PRJNA718833	Kp_HUCA_Bac_9	326	OXA-48	Blood	Hospital Universitario Central de Asturias (Oviedo)	V
JAGKXQ000000000	PRJNA718833	Kp_HUCA_Bac_90	101	OXA-48	Blood	Hospital Universitario Central de Asturias (Oviedo)	NA
JAGKXP000000000	PRJNA718833	Kp_HUCA_Bac_92	147	OXA-48	Blood	Hospital Universitario Central de Asturias (Oviedo)	V
JAGKXO000000000	PRJNA718833	Kp_HUCA_Bac_93	307	OXA-48	Blood	Hospital Universitario Central de Asturias (Oviedo)	V
JAGKXN000000000	PRJNA718833	Kp_HUCA_Bac_94	147	OXA-48	Blood	Hospital Universitario Central de Asturias (Oviedo)	V
JAGKXM000000000	PRJNA718833	Kp_HUCA_Bac_95	147	OXA-48	Blood	Hospital Universitario Central de Asturias (Oviedo)	V
a Identification code of the genome in the Bioproject associated
b Description of the BioProject accession number for strain genomes
c Isolate identification in FTIR database
d Multilocus Sequence Type of the isolate
e Carbapenemase type obtained by WGS
f Sample of origin
g Hospital of origin (City where strain was isolated)
h The isolates were randomly divided into training (T) and validation (V) sets. Not applicable (NA) isolates were those that yielded less than two out three satisfactory readings in both centres
