# Supplementary material for: Multicenter evaluation of Fourier transform infrared (FTIR) spectroscopy as a first-line typing tool for carbapenemase-producing Klebsiella pneumoniae in clinical settings
Source: J Clin Microbiol. 2024 Nov 27;63(1):e01122-24. doi: 10.1128/jcm.01122-24 (PMC11784409; doi:10.1128/jcm.01122-24)
Supplement: Table S2 — Distribution of plasmid replicase types across different sequence types (STs). [file jcm.01122-24-s0007.xlsx]

## Sheet: Hoja1
Table S2. Distribution of plasmid replicase types across different Sequence Types (STs)
ST	Replicase Types
11	IncL/M,IncFIB,IncR
15	IncL/M
147	IncR,IncFIA,IncL/M
307	ColRNAI_rep_cluster_1857, IncFIB,IncL/M
326	IncL/M
392	IncL/M
405	IncL/M
512	IncFIB,IncFII, ColRNAI_rep_cluster_1857
Total contigs analyzed: 289
Contigs associated with plasmids: 199 (68.86%)
Contigs not associated with plasmids: 90 (31.14%)
