# Supplementary material for: Multicenter evaluation of Fourier transform infrared (FTIR) spectroscopy as a first-line typing tool for carbapenemase-producing Klebsiella pneumoniae in clinical settings
Source: J Clin Microbiol. 2024 Nov 27;63(1):e01122-24. doi: 10.1128/jcm.01122-24 (PMC11784409; doi:10.1128/jcm.01122-24)
Supplement: Table S3 — Results of the supervised methods in the IR Biotyper software. [file jcm.01122-24-s0008.xlsx]

## Sheet: Sum up
Table S3. Results of the supervised methods in the IR Biotyper software
Table 3a. Prediction results in the training and validation stages for each method					Table 3a. Prediction results for each ST in the validation stage for each method
k-fold=4 (25%)a	Training HGM c	Validation HGM d	Validation HUCA e		Algorithm/ST /centre	ST11 (23) *		ST15 (6)		ST147 (13)		ST307 (18)		ST326 (8)		ST392 (9)		ST405 (8)		ST512 (7)
ANN 12 PC b	0.81	0.794	0.815			HGM	HUCA	HGM	HUCA	HGM	HUCA	HGM	HUCA	HGM	HUCA	HGM	HUCA	HGM	HUCA	HGM	HUCA
SVM linear 12 PC	0.84	0.717	0.717		ANN	0.913	0.913	0.333	0.333	0.846	0.923	0.944	0.944	0.75	0.75	0.555	0.555	0.625	0.75	0.857	0.857
SVM RBF 12 PC	0.83	0.761	0.739		SVM linear	0.609	0.565	0.667	0.833	0.846	0.846	0.944	0.944	0.75	0.75	0.555	0.555	0.5	0.5	0.714	0.714
					SVM RBF	0.739	0.652	0.667	0.833	0.846	0.846	0.944	0.944	0.75	0.75	0.555	0.555	0.5	0.5	0.857	0.714
	Training HUCA	Validation HGM	Validation HUCA		Overall	0.753667	0.71	0.555667	0.666333	0.846	0.871667	0.944	0.944	0.75	0.75	0.555	0.555	0.541667	0.583333	0.809333	0.761667
ANN 12 PC	0.83	0.783	0.848
SVM linear 12 PC	0.86	0.739	0.739		* ST (number of isolates)
SVM RBF 12 PC	0.86	0.761	0.804
a The k-fold cross validation is 4 (25%)
b Artificial intelligence methods: Artificial Neural Network (ANN), Support Vector Machine (SVM) linear and SVM Radial Basis Function kernel (RBF),
c Accuracy results in the training stage when the spectra were acquired in the Hospital General Gregorio Marañón (HGM)
d Accuracy results in the validation stage when the validation and training FTIR set of isolates were acquired in the Hospital General Gregorio Marañón (HGM)
e Accuracy results in the validation stage when the FTIR training set of isolates were acquired in the Hospital General Gregorio Marañón (HGM) and validated in the hospital Universitario Central de Asturias (HUCA)

## Sheet: TrainHGM-ValHGM
Isolate ID a	MLST b	ANN c	Score d	SVM linear e	SVM RBF f
126	15	307 - score: 0.998	0.544	307 - score: 0.858	307 - score: 0.879
200	392	392 - score: 1.000	0.527	392 - score: 0.863	392 - score: 0.810
203	392	392 - score: 1.000	0.598	392 - score: 0.824	392 - score: 0.819
206	392	392 - score: 0.999	0.605	392 - score: 0.805	392 - score: 0.836
209	392	11 - score: 0.932	0.816	11 - score: 0.563	11 - score: 0.730
213	392	405 - score: 0.922	1.028	11 - score: 0.479	11 - score: 0.347
215	392	147 - score: 0.929	0.886	11 - score: 0.590	11 - score: 0.590
217	392	392 - score: 0.999	0.648	392 - score: 0.712	392 - score: 0.731
218	392	392 - score: 0.999	0.835	392 - score: 0.668	392 - score: 0.762
245	15	11 - score: 0.984	1.305	15 - score: 0.490	15 - score: 0.377
257	405	405 - score: 0.999	0.388	405 - score: 0.824	405 - score: 0.727
274	326	326 - score: 1.000	0.631	326 - score: 0.723	326 - score: 0.813
283	326	11 - score: 0.935	0.851	11 - score: 0.495	11 - score: 0.712
293	11	11 - score: 0.998	0.737	11 - score: 0.671	11 - score: 0.642
303	405	307 - score: 0.993	0.914	307 - score: 0.584	307 - score: 0.742
308	11	11 - score: 0.999	0.869	11 - score: 0.802	11 - score: 0.766
310	11	11 - score: 0.999	0.612	11 - score: 0.612	11 - score: 0.730
314	307	307 - score: 0.998	0.419	307 - score: 0.845	307 - score: 0.835
315	11	11 - score: 0.997	0.577	11 - score: 0.780	11 - score: 0.791
367	11	11 - score: 0.999	0.689	11 - score: 0.749	11 - score: 0.769
372	11	11 - score: 0.997	0.769	11 - score: 0.678	11 - score: 0.757
373	11	11 - score: 0.999	1.083	11 - score: 0.595	11 - score: 0.590
375	11	11 - score: 0.999	0.916	11 - score: 0.585	11 - score: 0.667
376	11	11 - score: 0.998	0.879	11 - score: 0.646	11 - score: 0.726
379	11	11 - score: 0.998	0.811	11 - score: 0.639	11 - score: 0.656
380	11	11 - score: 0.999	0.491	11 - score: 0.828	11 - score: 0.797
381	11	11 - score: 0.998	1.039	11 - score: 0.856	11 - score: 0.784
388	11	11 - score: 0.999	0.858	11 - score: 0.603	11 - score: 0.634
389	11	11 - score: 0.987	1.059	11 - score: 0.674	11 - score: 0.778
398	307	307 - score: 0.999	0.625	307 - score: 0.879	307 - score: 0.774
404	147	147 - score: 0.997	0.642	147 - score: 0.905	147 - score: 0.807
406	147	147 - score: 0.981	0.923	147 - score: 0.738	147 - score: 0.685
407	147	147 - score: 0.997	0.614	147 - score: 0.907	147 - score: 0.832
408	147	147 - score: 0.996	1.171	147 - score: 0.859	147 - score: 0.749
413	147	147 - score: 0.991	1.042	147 - score: 0.675	147 - score: 0.743
416	307	307 - score: 0.997	0.561	307 - score: 0.767	307 - score: 0.866
420	307	307 - score: 0.999	0.5	307 - score: 0.836	307 - score: 0.867
421	11	15 - score: 0.995	4.159	307 - score: 0.358	15 - score: 0.271
422	307	307 - score: 0.996	1.131	307 - score: 0.811	307 - score: 0.782
423	11	11 - score: 0.995	4.122	307 - score: 0.369	307 - score: 0.269
425	11	11 - score: 0.994	2.244	307 - score: 0.418	307 - score: 0.459
426	307	307 - score: 0.993	0.935	307 - score: 0.781	307 - score: 0.834
427	307	307 - score: 0.998	0.845	307 - score: 0.840	307 - score: 0.849
428	11	11 - score: 0.997	3.273	307 - score: 0.339	11 - score: 0.349
430	307	307 - score: 0.998	0.473	307 - score: 0.803	307 - score: 0.860
431	11	11 - score: 0.996	3.469	307 - score: 0.474	307 - score: 0.410
432	307	307 - score: 0.996	0.668	307 - score: 0.750	307 - score: 0.787
433	11	11 - score: 0.995	3.307	307 - score: 0.424	307 - score: 0.409
435	307	307 - score: 0.998	0.624	307 - score: 0.870	307 - score: 0.842
436	307	307 - score: 0.994	0.788	307 - score: 0.653	307 - score: 0.790
438	307	307 - score: 0.998	0.731	307 - score: 0.813	307 - score: 0.809
440	307	11 - score: 0.996	2.154	11 - score: 0.428	11 - score: 0.436
441	307	307 - score: 0.996	1.041	307 - score: 0.769	307 - score: 0.837
442	11	11 - score: 0.995	4.341	15 - score: 0.302	11 - score: 0.319
444	307	307 - score: 0.997	0.697	307 - score: 0.793	307 - score: 0.869
447	307	307 - score: 0.997	0.86	307 - score: 0.862	307 - score: 0.769
455	405	405 - score: 0.945	0.909	11 - score: 0.265	307 - score: 0.297
469	512	512 - score: 0.995	1.014	512 - score: 0.491	512 - score: 0.592
470	512	512 - score: 0.999	0.46	512 - score: 0.782	512 - score: 0.620
471	512	512 - score: 0.997	0.795	512 - score: 0.757	512 - score: 0.654
472	512	512 - score: 0.985	1.275	11 - score: 0.351	512 - score: 0.246
473	512	512 - score: 0.998	0.655	512 - score: 0.786	512 - score: 0.706
475	512	512 - score: 0.996	0.787	512 - score: 0.658	512 - score: 0.685
476	512	307 - score: 0.965	1.147	11 - score: 0.397	11 - score: 0.563
477	147	11 - score: 0.999	0.623	11 - score: 0.561	11 - score: 0.605
478	405	11 - score: 0.998	3.918	307 - score: 0.352	11 - score: 0.325
479	15	307 - score: 0.974	1.255	307 - score: 0.590	307 - score: 0.506
480	11	11 - score: 0.977	1.702	15 - score: 0.402	11 - score: 0.435
484	392	307 - score: 0.974	1.138	307 - score: 0.483	307 - score: 0.507
487	147	11 - score: 0.940	1.047	11 - score: 0.576	11 - score: 0.710
490	307	307 - score: 0.997	0.725	307 - score: 0.817	307 - score: 0.772
497	11	326 - score: 0.977	3.271	307 - score: 0.304	15 - score: 0.346
Kp_HUCA_Bac_3	15	15 - score: 0.987	0.63	15 - score: 0.542	15 - score: 0.345
Kp_HUCA_Bac_60	326	326 - score: 0.999	0.489	326 - score: 0.495	326 - score: 0.689
Kp_HUCA_Bac_62	405	405 - score: 0.994	0.931	405 - score: 0.578	405 - score: 0.676
Kp_HUCA_Bac_69	326	11 - score: 0.947	1.152	11 - score: 0.491	11 - score: 0.592
Kp_HUCA_Bac_7	326	326 - score: 1.000	0.477	326 - score: 0.659	326 - score: 0.795
Kp_HUCA_Bac_72	15	15 - score: 0.993	0.661	15 - score: 0.629	15 - score: 0.458
Kp_HUCA_Bac_74	405	405 - score: 0.985	1.264	405 - score: 0.558	405 - score: 0.459
Kp_HUCA_Bac_76	405	405 - score: 0.987	0.818	405 - score: 0.575	405 - score: 0.413
Kp_HUCA_Bac_79	147	147 - score: 0.997	0.927	147 - score: 0.820	147 - score: 0.650
Kp_HUCA_Bac_8	326	326 - score: 0.994	0.926	15 - score: 0.263	326 - score: 0.356
Kp_HUCA_Bac_80	326	326 - score: 1.000	0.628	326 - score: 0.808	326 - score: 0.756
Kp_HUCA_Bac_81	15	11 - score: 0.985	0.731	15 - score: 0.558	15 - score: 0.416
Kp_HUCA_Bac_83	147	147 - score: 0.998	0.648	147 - score: 0.898	147 - score: 0.792
Kp_HUCA_Bac_88	405	15 - score: 0.819	1.695	15 - score: 0.293	15 - score: 0.229
Kp_HUCA_Bac_89	147	147 - score: 0.998	0.792	147 - score: 0.838	147 - score: 0.828
Kp_HUCA_Bac_9	326	326 - score: 1.000	0.48	326 - score: 0.875	326 - score: 0.752
Kp_HUCA_Bac_92	147	147 - score: 0.998	0.391	147 - score: 0.900	147 - score: 0.832
Kp_HUCA_Bac_93	307	307 - score: 0.998	0.405	307 - score: 0.801	307 - score: 0.824
Kp_HUCA_Bac_94	147	147 - score: 0.998	0.862	147 - score: 0.895	147 - score: 0.789
Kp_HUCA_Bac_95	147	147 - score: 0.999	0.432	147 - score: 0.908	147 - score: 0.835
a Isolate identification
b Multilocus sequence type obtained by WGS
c Accuracy results in the validation stage peformed in the Hospital General Gregorio Marañón (HGM) when the training was performed in the same centre (HGM). The score goes from 0 to 1 (perfect classification) and reflects the predicted category (MLST) of the algorithm (ANN)
d Confidence score obtained after automated classification of spectra
e Accuracy results of the SVM linear
f Accuracy results of the SVM RBF

## Sheet: TrainHUCA-ValHGM
Isolate ID a	MLST b	ANN c	Score d	SVM linear e	SVM RBF f
126	15	307 - score: 0.998	1.028	307 - score: 0.730	307 - score: 0.819
200	392	392 - score: 0.999	1.556	392 - score: 0.682	392 - score: 0.727
203	392	392 - score: 0.998	1.481	392 - score: 0.591	392 - score: 0.638
206	392	392 - score: 0.998	1.472	392 - score: 0.573	392 - score: 0.655
209	392	11 - score: 0.923	1.007	11 - score: 0.626	11 - score: 0.774
213	392	405 - score: 0.908	1.06	11 - score: 0.553	11 - score: 0.541
215	392	11 - score: 0.991	1.229	11 - score: 0.705	11 - score: 0.817
217	392	392 - score: 0.996	1.495	392 - score: 0.404	392 - score: 0.465
218	392	392 - score: 0.997	2.694	392 - score: 0.433	392 - score: 0.554
245	15	11 - score: 0.991	1.346	11 - score: 0.428	11 - score: 0.591
257	405	405 - score: 0.998	1.14	405 - score: 0.571	405 - score: 0.718
274	326	326 - score: 0.996	1.052	326 - score: 0.570	326 - score: 0.698
283	326	11 - score: 0.970	1.657	11 - score: 0.599	11 - score: 0.804
293	11	11 - score: 0.997	1.174	11 - score: 0.690	11 - score: 0.674
303	405	307 - score: 0.986	1.689	307 - score: 0.338	307 - score: 0.504
308	11	11 - score: 1.000	1.235	11 - score: 0.763	11 - score: 0.776
310	11	11 - score: 1.000	1.41	11 - score: 0.666	11 - score: 0.801
314	307	307 - score: 0.995	1.963	307 - score: 0.630	307 - score: 0.753
315	11	11 - score: 0.997	1.374	11 - score: 0.769	11 - score: 0.766
367	11	11 - score: 1.000	0.955	11 - score: 0.697	11 - score: 0.787
372	11	11 - score: 0.997	1.255	11 - score: 0.675	11 - score: 0.761
373	11	11 - score: 1.000	2.661	11 - score: 0.630	11 - score: 0.707
375	11	11 - score: 1.000	2.164	11 - score: 0.641	11 - score: 0.776
376	11	11 - score: 1.000	1.658	11 - score: 0.718	11 - score: 0.810
379	11	11 - score: 1.000	2.419	11 - score: 0.719	11 - score: 0.779
380	11	11 - score: 1.000	1.553	11 - score: 0.790	11 - score: 0.779
381	11	11 - score: 0.997	1.361	11 - score: 0.797	11 - score: 0.698
388	11	11 - score: 1.000	2.168	11 - score: 0.640	11 - score: 0.750
389	11	11 - score: 0.961	1.245	11 - score: 0.660	11 - score: 0.752
398	307	307 - score: 0.999	0.765	307 - score: 0.782	307 - score: 0.806
404	147	147 - score: 0.995	0.707	147 - score: 0.775	147 - score: 0.792
406	147	147 - score: 0.971	1.205	147 - score: 0.537	147 - score: 0.500
407	147	147 - score: 0.997	0.623	147 - score: 0.769	147 - score: 0.775
408	147	147 - score: 0.965	1.485	147 - score: 0.660	147 - score: 0.653
413	147	147 - score: 0.979	1.13	147 - score: 0.414	147 - score: 0.367
416	307	307 - score: 0.992	1.594	307 - score: 0.547	307 - score: 0.747
420	307	307 - score: 0.997	1.394	307 - score: 0.686	307 - score: 0.800
421	11	11 - score: 0.999	3.938	15 - score: 0.442	11 - score: 0.446
422	307	307 - score: 0.990	2.755	307 - score: 0.619	307 - score: 0.765
423	11	11 - score: 0.999	3.367	15 - score: 0.393	11 - score: 0.516
425	11	11 - score: 0.996	2.113	11 - score: 0.399	11 - score: 0.581
426	307	307 - score: 0.984	1.675	307 - score: 0.624	307 - score: 0.692
427	307	307 - score: 0.996	1.857	307 - score: 0.602	307 - score: 0.721
428	11	11 - score: 0.998	2.464	11 - score: 0.417	11 - score: 0.628
430	307	307 - score: 0.996	1.473	307 - score: 0.608	307 - score: 0.731
431	11	11 - score: 0.998	2.583	15 - score: 0.354	11 - score: 0.493
432	307	307 - score: 0.986	2.605	307 - score: 0.399	307 - score: 0.560
433	11	11 - score: 0.999	2.902	11 - score: 0.448	11 - score: 0.635
435	307	307 - score: 0.997	2.374	307 - score: 0.686	307 - score: 0.793
436	307	307 - score: 0.977	2.019	307 - score: 0.338	307 - score: 0.526
438	307	307 - score: 0.996	1.042	307 - score: 0.647	307 - score: 0.751
440	307	11 - score: 0.999	2.671	11 - score: 0.599	11 - score: 0.690
441	307	307 - score: 0.988	2.312	307 - score: 0.546	307 - score: 0.749
442	11	11 - score: 0.999	3.611	15 - score: 0.392	11 - score: 0.528
444	307	307 - score: 0.990	1.951	307 - score: 0.537	307 - score: 0.726
447	307	307 - score: 0.995	2.57	307 - score: 0.620	307 - score: 0.693
455	405	405 - score: 0.901	1.446	11 - score: 0.430	11 - score: 0.375
469	512	512 - score: 0.989	1.991	512 - score: 0.394	512 - score: 0.574
470	512	512 - score: 0.996	1.193	512 - score: 0.656	512 - score: 0.712
471	512	512 - score: 0.997	1.774	512 - score: 0.647	512 - score: 0.672
472	512	512 - score: 0.978	1.767	11 - score: 0.379	11 - score: 0.352
473	512	512 - score: 0.997	1.972	512 - score: 0.643	512 - score: 0.695
475	512	512 - score: 0.995	1.914	512 - score: 0.534	512 - score: 0.667
476	512	307 - score: 0.717	1.854	11 - score: 0.512	11 - score: 0.593
477	147	11 - score: 0.999	2.365	11 - score: 0.622	11 - score: 0.763
478	405	11 - score: 0.999	2.712	15 - score: 0.337	11 - score: 0.534
479	15	15 - score: 0.951	2.231	307 - score: 0.462	307 - score: 0.554
480	11	15 - score: 0.953	2.243	11 - score: 0.454	11 - score: 0.447
484	392	15 - score: 0.942	2.553	11 - score: 0.405	11 - score: 0.558
487	147	11 - score: 0.830	0.973	11 - score: 0.612	11 - score: 0.748
490	307	307 - score: 0.991	2.779	307 - score: 0.553	307 - score: 0.718
497	11	11 - score: 0.966	3.888	307 - score: 0.260	15 - score: 0.357
Kp_HUCA_Bac_3	15	11 - score: 0.985	2.605	15 - score: 0.452	11 - score: 0.427
Kp_HUCA_Bac_60	326	326 - score: 0.985	1.084	326 - score: 0.360	326 - score: 0.417
Kp_HUCA_Bac_62	405	405 - score: 0.982	1.922	405 - score: 0.332	405 - score: 0.476
Kp_HUCA_Bac_69	326	11 - score: 0.963	1.1	11 - score: 0.608	11 - score: 0.749
Kp_HUCA_Bac_7	326	326 - score: 0.996	1.214	326 - score: 0.526	326 - score: 0.697
Kp_HUCA_Bac_72	15	15 - score: 0.989	2.131	15 - score: 0.512	15 - score: 0.447
Kp_HUCA_Bac_74	405	405 - score: 0.958	2.534	405 - score: 0.335	405 - score: 0.402
Kp_HUCA_Bac_76	405	11 - score: 0.968	3.494	405 - score: 0.362	405 - score: 0.430
Kp_HUCA_Bac_79	147	147 - score: 0.933	2.434	147 - score: 0.574	147 - score: 0.519
Kp_HUCA_Bac_8	326	11 - score: 0.984	1.782	11 - score: 0.426	11 - score: 0.639
Kp_HUCA_Bac_80	326	326 - score: 0.998	1.81	326 - score: 0.714	326 - score: 0.700
Kp_HUCA_Bac_81	15	11 - score: 0.992	2.369	15 - score: 0.433	11 - score: 0.435
Kp_HUCA_Bac_83	147	147 - score: 0.980	1.205	147 - score: 0.724	147 - score: 0.704
Kp_HUCA_Bac_88	405	11 - score: 0.888	5.085	11 - score: 0.463	11 - score: 0.601
Kp_HUCA_Bac_89	147	147 - score: 0.953	1.496	147 - score: 0.543	147 - score: 0.502
Kp_HUCA_Bac_9	326	326 - score: 0.999	1.048	326 - score: 0.826	326 - score: 0.816
Kp_HUCA_Bac_92	147	147 - score: 0.983	0.969	147 - score: 0.707	147 - score: 0.683
Kp_HUCA_Bac_93	307	307 - score: 0.996	1.953	307 - score: 0.562	307 - score: 0.717
Kp_HUCA_Bac_94	147	147 - score: 0.975	1.506	147 - score: 0.716	147 - score: 0.677
Kp_HUCA_Bac_95	147	147 - score: 0.984	0.889	147 - score: 0.718	147 - score: 0.687
a Isolate identification
b Multilocus sequence type obtained by WGS
c Accuracy results in the validation stage peformed in the Hospital General Gregorio Marañón (HGM) when the training was performed in the Hospital Universitario Central de Asturias (HUCA). The score goes from 0 to 1 (perfect classification) and reflects the predicted category (MLST) of the algorithm (ANN)
d Confidence score obtained after automated classification of spectra
e Accuracy results of the SVM linear
f Accuracy results of the SVM RBF

## Sheet: TrainHGM-ValHUCA
Isolate ID a	MLST b	ANN c	Score d	SVM linear e	SVM RBF f
126	15	307 - score: 1.000	1.074	307 - score: 0.833	307 - score: 0.576
200	392	392 - score: 1.000	0.941	392 - score: 0.923	392 - score: 0.673
203	392	392 - score: 1.000	0.788	392 - score: 0.849	392 - score: 0.743
206	392	392 - score: 1.000	0.983	392 - score: 0.916	392 - score: 0.712
209	392	11 - score: 0.985	1.386	11 - score: 0.480	11 - score: 0.560
213	392	405 - score: 0.989	1.41	11 - score: 0.340	307 - score: 0.326
215	392	326 - score: 0.960	1.335	11 - score: 0.476	11 - score: 0.507
217	392	392 - score: 1.000	1.264	392 - score: 0.903	392 - score: 0.694
218	392	392 - score: 1.000	1.011	392 - score: 0.924	392 - score: 0.708
245	15	15 - score: 0.999	1.583	15 - score: 0.651	15 - score: 0.455
257	405	405 - score: 1.000	1.47	405 - score: 0.883	405 - score: 0.499
274	326	326 - score: 1.000	1.44	326 - score: 0.830	326 - score: 0.676
283	326	11 - score: 0.988	1.292	11 - score: 0.335	11 - score: 0.511
293	11	11 - score: 0.999	1.689	15 - score: 0.417	11 - score: 0.490
303	405	307 - score: 0.999	1.908	307 - score: 0.610	307 - score: 0.605
308	11	11 - score: 1.000	0.761	11 - score: 0.790	11 - score: 0.736
310	11	11 - score: 1.000	1.053	11 - score: 0.727	11 - score: 0.666
314	307	307 - score: 1.000	0.892	307 - score: 0.852	307 - score: 0.600
315	11	11 - score: 1.000	0.844	11 - score: 0.810	11 - score: 0.743
367	11	11 - score: 1.000	1.134	11 - score: 0.699	11 - score: 0.653
372	11	11 - score: 0.999	0.837	11 - score: 0.628	11 - score: 0.650
373	11	11 - score: 1.000	1.1	11 - score: 0.729	11 - score: 0.660
375	11	11 - score: 1.000	1.23	11 - score: 0.481	11 - score: 0.611
376	11	11 - score: 1.000	1.023	11 - score: 0.600	11 - score: 0.622
379	11	11 - score: 1.000	0.989	11 - score: 0.715	11 - score: 0.685
380	11	11 - score: 1.000	0.749	11 - score: 0.779	11 - score: 0.716
381	11	11 - score: 1.000	0.92	11 - score: 0.868	11 - score: 0.745
388	11	11 - score: 1.000	0.874	11 - score: 0.742	11 - score: 0.691
389	11	11 - score: 0.996	1.071	11 - score: 0.602	11 - score: 0.595
398	307	307 - score: 1.000	1.042	307 - score: 0.849	307 - score: 0.451
404	147	147 - score: 0.999	1.113	147 - score: 0.929	147 - score: 0.682
406	147	147 - score: 0.999	1.566	147 - score: 0.925	147 - score: 0.521
407	147	147 - score: 0.999	1.328	147 - score: 0.943	147 - score: 0.648
408	147	147 - score: 0.999	1.738	147 - score: 0.950	147 - score: 0.600
413	147	147 - score: 0.999	1.096	147 - score: 0.913	147 - score: 0.799
416	307	307 - score: 0.999	1.282	307 - score: 0.743	307 - score: 0.692
420	307	307 - score: 1.000	0.949	307 - score: 0.832	307 - score: 0.635
421	11	11 - score: 0.999	5.792	15 - score: 0.330	15 - score: 0.329
422	307	307 - score: 1.000	0.656	307 - score: 0.875	307 - score: 0.729
423	11	11 - score: 1.000	5.616	307 - score: 0.316	15 - score: 0.321
425	11	11 - score: 0.999	4.03	15 - score: 0.388	15 - score: 0.337
426	307	307 - score: 0.999	1.15	307 - score: 0.785	307 - score: 0.767
427	307	307 - score: 0.999	1.094	307 - score: 0.804	307 - score: 0.540
428	11	11 - score: 0.999	5.183	15 - score: 0.402	15 - score: 0.336
430	307	307 - score: 1.000	0.888	307 - score: 0.799	307 - score: 0.586
431	11	11 - score: 0.999	4.939	15 - score: 0.363	15 - score: 0.338
432	307	307 - score: 0.999	1.425	307 - score: 0.752	307 - score: 0.666
433	11	11 - score: 0.999	5.596	15 - score: 0.330	15 - score: 0.329
435	307	307 - score: 1.000	1.061	307 - score: 0.837	307 - score: 0.550
436	307	307 - score: 0.999	1.002	307 - score: 0.832	307 - score: 0.764
438	307	307 - score: 1.000	0.522	307 - score: 0.862	307 - score: 0.681
440	307	11 - score: 0.998	4.511	15 - score: 0.376	15 - score: 0.323
441	307	307 - score: 1.000	0.86	307 - score: 0.815	307 - score: 0.770
442	11	11 - score: 1.000	5.845	307 - score: 0.371	15 - score: 0.334
444	307	307 - score: 1.000	0.891	307 - score: 0.867	307 - score: 0.668
447	307	307 - score: 1.000	0.663	307 - score: 0.869	307 - score: 0.647
455	405	405 - score: 0.986	1.709	307 - score: 0.345	307 - score: 0.267
469	512	512 - score: 0.999	0.918	512 - score: 0.754	512 - score: 0.510
470	512	512 - score: 0.999	1.063	512 - score: 0.819	512 - score: 0.471
471	512	512 - score: 0.999	0.767	512 - score: 0.823	512 - score: 0.478
472	512	512 - score: 0.933	1.814	15 - score: 0.379	15 - score: 0.313
473	512	512 - score: 0.999	1.049	512 - score: 0.785	512 - score: 0.514
475	512	512 - score: 0.999	1.043	512 - score: 0.780	512 - score: 0.517
476	512	11 - score: 0.954	0.994	11 - score: 0.498	11 - score: 0.647
477	147	11 - score: 1.000	1.187	11 - score: 0.594	11 - score: 0.617
478	405	11 - score: 1.000	5.339	307 - score: 0.329	15 - score: 0.340
479	15	307 - score: 0.982	1.049	15 - score: 0.641	15 - score: 0.455
480	11	307 - score: 0.997	2.168	15 - score: 0.447	11 - score: 0.305
484	392	307 - score: 0.999	0.924	307 - score: 0.812	307 - score: 0.771
487	147	147 - score: 0.993	0.856	11 - score: 0.324	11 - score: 0.428
490	307	307 - score: 1.000	0.981	307 - score: 0.825	307 - score: 0.571
497	11	326 - score: 0.999	4.095	326 - score: 0.456	15 - score: 0.370
Kp_HUCA_Bac_3	15	11 - score: 0.998	1.164	15 - score: 0.518	15 - score: 0.440
Kp_HUCA_Bac_60	326	326 - score: 1.000	0.888	326 - score: 0.850	326 - score: 0.666
Kp_HUCA_Bac_62	405	405 - score: 0.999	1.614	405 - score: 0.906	405 - score: 0.410
Kp_HUCA_Bac_69	326	11 - score: 0.982	0.926	11 - score: 0.646	11 - score: 0.649
Kp_HUCA_Bac_7	326	326 - score: 1.000	1.376	326 - score: 0.802	326 - score: 0.577
Kp_HUCA_Bac_72	15	11 - score: 0.998	1.19	15 - score: 0.550	15 - score: 0.469
Kp_HUCA_Bac_74	405	405 - score: 0.999	1.714	405 - score: 0.934	405 - score: 0.312
Kp_HUCA_Bac_76	405	405 - score: 0.999	1.696	405 - score: 0.913	405 - score: 0.391
Kp_HUCA_Bac_79	147	147 - score: 0.999	1.338	147 - score: 0.946	147 - score: 0.609
Kp_HUCA_Bac_8	326	326 - score: 1.000	1.021	326 - score: 0.674	326 - score: 0.670
Kp_HUCA_Bac_80	326	326 - score: 1.000	0.875	326 - score: 0.838	326 - score: 0.651
Kp_HUCA_Bac_81	15	15 - score: 0.996	1.122	15 - score: 0.584	15 - score: 0.466
Kp_HUCA_Bac_83	147	147 - score: 0.998	1.682	147 - score: 0.916	147 - score: 0.535
Kp_HUCA_Bac_88	405	405 - score: 0.941	0.976	11 - score: 0.253	11 - score: 0.277
Kp_HUCA_Bac_89	147	147 - score: 0.999	1.399	147 - score: 0.830	147 - score: 0.839
Kp_HUCA_Bac_9	326	326 - score: 1.000	1.856	326 - score: 0.720	326 - score: 0.464
Kp_HUCA_Bac_92	147	147 - score: 0.999	1.404	147 - score: 0.933	147 - score: 0.573
Kp_HUCA_Bac_93	307	307 - score: 0.999	0.659	307 - score: 0.785	307 - score: 0.838
Kp_HUCA_Bac_94	147	147 - score: 0.998	1.316	147 - score: 0.901	147 - score: 0.738
Kp_HUCA_Bac_95	147	147 - score: 0.999	1.42	147 - score: 0.934	147 - score: 0.573
a Isolate identification
b Multilocus sequence type obtained by WGS
c Accuracy results in the validation stage peformed in the Hospital Universitario Central de Asturias (HUCA) when the training was performed in the Hospital General Gregorio Marañón (HGM) . The score goes from 0 to 1 (perfect classification) and reflects the predicted category (MLST) of the algorithm (ANN)
d Confidence score obtained after automated classification of spectra
e Accuracy results of the SVM linear
f Accuracy results of the SVM RBF

## Sheet: TrainHUCA-ValHUCA
Isolate ID a	MLST b	ANN c	Score d	SVM linear e	SVM RBF f
126	15	307 - score: 0.999	0.502	307 - score: 0.810	307 - score: 0.741
200	392	392 - score: 0.999	0.305	392 - score: 0.783	392 - score: 0.748
203	392	392 - score: 0.998	0.328	392 - score: 0.664	392 - score: 0.759
206	392	392 - score: 0.999	0.227	392 - score: 0.761	392 - score: 0.739
209	392	392 - score: 0.864	0.854	11 - score: 0.504	11 - score: 0.562
213	392	405 - score: 0.955	0.868	11 - score: 0.386	11 - score: 0.287
215	392	11 - score: 0.982	0.76	11 - score: 0.649	11 - score: 0.799
217	392	392 - score: 0.999	0.554	392 - score: 0.706	392 - score: 0.655
218	392	392 - score: 0.999	0.513	392 - score: 0.779	392 - score: 0.721
245	15	15 - score: 0.989	1.096	15 - score: 0.558	15 - score: 0.476
257	405	405 - score: 0.999	0.678	405 - score: 0.705	405 - score: 0.714
274	326	326 - score: 0.998	0.52	326 - score: 0.675	326 - score: 0.739
283	326	326 - score: 0.970	1.049	326 - score: 0.357	11 - score: 0.340
293	11	11 - score: 0.999	1.242	11 - score: 0.514	11 - score: 0.645
303	405	307 - score: 0.997	1.612	307 - score: 0.551	307 - score: 0.593
308	11	11 - score: 1.000	0.439	11 - score: 0.699	11 - score: 0.756
310	11	11 - score: 1.000	0.532	11 - score: 0.618	11 - score: 0.734
314	307	307 - score: 0.999	0.207	307 - score: 0.784	307 - score: 0.752
315	11	11 - score: 0.999	0.728	11 - score: 0.748	11 - score: 0.717
367	11	11 - score: 1.000	0.434	11 - score: 0.599	11 - score: 0.740
372	11	11 - score: 0.988	0.933	11 - score: 0.598	11 - score: 0.661
373	11	11 - score: 1.000	0.619	11 - score: 0.616	11 - score: 0.730
375	11	11 - score: 1.000	0.689	11 - score: 0.573	11 - score: 0.763
376	11	11 - score: 1.000	0.581	11 - score: 0.607	11 - score: 0.730
379	11	11 - score: 1.000	0.456	11 - score: 0.629	11 - score: 0.766
380	11	11 - score: 1.000	0.462	11 - score: 0.713	11 - score: 0.780
381	11	11 - score: 0.999	0.963	11 - score: 0.786	11 - score: 0.671
388	11	11 - score: 1.000	0.521	11 - score: 0.635	11 - score: 0.750
389	11	11 - score: 0.914	0.996	11 - score: 0.591	11 - score: 0.635
398	307	307 - score: 0.999	0.403	307 - score: 0.768	307 - score: 0.689
404	147	147 - score: 0.988	0.538	147 - score: 0.803	147 - score: 0.760
406	147	147 - score: 0.995	0.681	147 - score: 0.841	147 - score: 0.706
407	147	147 - score: 0.990	0.707	147 - score: 0.836	147 - score: 0.760
408	147	147 - score: 0.993	0.797	147 - score: 0.856	147 - score: 0.746
413	147	147 - score: 0.974	0.831	147 - score: 0.701	147 - score: 0.648
416	307	307 - score: 0.998	0.655	307 - score: 0.736	307 - score: 0.766
420	307	307 - score: 0.999	0.394	307 - score: 0.771	307 - score: 0.753
421	11	11 - score: 0.999	3.876	15 - score: 0.445	11 - score: 0.363
422	307	307 - score: 0.999	0.62	307 - score: 0.809	307 - score: 0.802
423	11	11 - score: 0.998	3.763	15 - score: 0.386	11 - score: 0.406
425	11	11 - score: 0.999	2.523	15 - score: 0.426	11 - score: 0.390
426	307	307 - score: 0.998	0.854	307 - score: 0.761	307 - score: 0.837
427	307	307 - score: 0.998	0.753	307 - score: 0.702	307 - score: 0.705
428	11	11 - score: 0.999	3.248	15 - score: 0.461	11 - score: 0.395
430	307	307 - score: 0.999	0.415	307 - score: 0.730	307 - score: 0.749
431	11	11 - score: 0.999	3.145	15 - score: 0.446	11 - score: 0.343
432	307	307 - score: 0.997	0.699	307 - score: 0.657	307 - score: 0.710
433	11	11 - score: 0.999	3.74	15 - score: 0.437	11 - score: 0.382
435	307	307 - score: 0.999	0.236	307 - score: 0.779	307 - score: 0.742
436	307	307 - score: 0.998	0.613	307 - score: 0.771	307 - score: 0.796
438	307	307 - score: 0.999	0.498	307 - score: 0.782	307 - score: 0.800
440	307	11 - score: 1.000	3.227	11 - score: 0.313	11 - score: 0.287
441	307	307 - score: 0.999	0.39	307 - score: 0.764	307 - score: 0.820
442	11	11 - score: 0.997	4.062	15 - score: 0.393	15 - score: 0.334
444	307	307 - score: 0.999	0.271	307 - score: 0.800	307 - score: 0.777
447	307	307 - score: 0.999	0.482	307 - score: 0.788	307 - score: 0.773
455	405	405 - score: 0.749	1.896	307 - score: 0.456	307 - score: 0.348
469	512	512 - score: 0.996	0.896	512 - score: 0.661	512 - score: 0.708
470	512	512 - score: 0.997	0.714	512 - score: 0.698	512 - score: 0.666
471	512	512 - score: 0.997	0.771	512 - score: 0.730	512 - score: 0.663
472	512	512 - score: 0.972	0.584	11 - score: 0.276	512 - score: 0.307
473	512	512 - score: 0.997	0.579	512 - score: 0.682	512 - score: 0.702
475	512	512 - score: 0.995	0.725	512 - score: 0.662	512 - score: 0.700
476	512	11 - score: 0.932	0.529	11 - score: 0.591	11 - score: 0.801
477	147	11 - score: 1.000	0.399	11 - score: 0.582	11 - score: 0.733
478	405	11 - score: 0.998	3.578	15 - score: 0.411	15 - score: 0.333
479	15	15 - score: 0.990	1.256	15 - score: 0.428	15 - score: 0.395
480	11	15 - score: 0.964	2.05	15 - score: 0.379	15 - score: 0.373
484	392	307 - score: 0.998	0.572	307 - score: 0.725	307 - score: 0.809
487	147	11 - score: 0.942	0.499	11 - score: 0.510	11 - score: 0.734
490	307	307 - score: 0.999	0.364	307 - score: 0.775	307 - score: 0.733
497	11	307 - score: 0.957	3.341	326 - score: 0.328	15 - score: 0.406
Kp_HUCA_Bac_3	15	15 - score: 0.968	0.598	15 - score: 0.460	15 - score: 0.519
Kp_HUCA_Bac_60	326	326 - score: 0.999	0.531	326 - score: 0.791	326 - score: 0.849
Kp_HUCA_Bac_62	405	405 - score: 0.999	0.444	405 - score: 0.749	405 - score: 0.710
Kp_HUCA_Bac_69	326	11 - score: 0.923	1.049	11 - score: 0.652	11 - score: 0.703
Kp_HUCA_Bac_7	326	326 - score: 0.999	0.626	326 - score: 0.793	326 - score: 0.852
Kp_HUCA_Bac_72	15	15 - score: 0.977	0.822	15 - score: 0.493	15 - score: 0.541
Kp_HUCA_Bac_74	405	405 - score: 0.999	0.558	405 - score: 0.809	405 - score: 0.672
Kp_HUCA_Bac_76	405	405 - score: 0.999	0.354	405 - score: 0.761	405 - score: 0.708
Kp_HUCA_Bac_79	147	147 - score: 0.997	0.4	147 - score: 0.876	147 - score: 0.801
Kp_HUCA_Bac_8	326	326 - score: 0.998	0.862	326 - score: 0.647	326 - score: 0.799
Kp_HUCA_Bac_80	326	326 - score: 0.999	0.619	326 - score: 0.822	326 - score: 0.826
Kp_HUCA_Bac_81	15	15 - score: 0.976	0.962	15 - score: 0.506	15 - score: 0.526
Kp_HUCA_Bac_83	147	147 - score: 0.995	0.617	147 - score: 0.828	147 - score: 0.758
Kp_HUCA_Bac_88	405	11 - score: 0.782	1.105	11 - score: 0.417	11 - score: 0.490
Kp_HUCA_Bac_89	147	147 - score: 0.991	1.188	147 - score: 0.619	147 - score: 0.630
Kp_HUCA_Bac_9	326	326 - score: 0.999	0.671	326 - score: 0.775	326 - score: 0.775
Kp_HUCA_Bac_92	147	147 - score: 0.997	0.201	147 - score: 0.851	147 - score: 0.783
Kp_HUCA_Bac_93	307	307 - score: 0.996	1.36	307 - score: 0.630	307 - score: 0.728
Kp_HUCA_Bac_94	147	147 - score: 0.997	1.027	147 - score: 0.814	147 - score: 0.791
Kp_HUCA_Bac_95	147	147 - score: 0.996	0.452	147 - score: 0.847	147 - score: 0.775
a Isolate identification
b Multilocus sequence type obtained by WGS
c Accuracy results in the validation stage peformed in the Hospital Universitario Central de Asturias (HUCA) when the training was performed in the same centre (HUCA) . The score goes from 0 to 1 (perfect classification) and reflects the predicted category (MLST) of the algorithm (ANN)
d Confidence score obtained after automated classification of spectra
e Accuracy results of the SVM linear
f Accuracy results of the SVM RBF
