# Supplementary material for: Multicenter evaluation of Fourier transform infrared (FTIR) spectroscopy as a first-line typing tool for carbapenemase-producing Klebsiella pneumoniae in clinical settings
Source: J Clin Microbiol. 2024 Nov 27;63(1):e01122-24. doi: 10.1128/jcm.01122-24 (PMC11784409; doi:10.1128/jcm.01122-24)
Supplement: Table S4 — Results of the validation obtained in the Hospital General Gregorio Marañón (HGM) and in the Hospital Universitario Central de Asturias (HUCA) when using the Random Forest (RF) algorithm in the Clover MSDAS software and the training FTIR database obtained in the HGM. [file jcm.01122-24-s0009.xlsx]

## Sheet:  HGM
Table S4. Results of the validation obtained in the Hospital General Gregorio Marañón (HGM) and in the Hospital Universitario Central de Asturias (HUCA) when using the Random Forest (RF) algorithm in the Clover MSDAS software and the training FTIR database obtained in the HGM
TRAINING	n=197							VALIDACION (HGM)								VALIDACION (HUCA)
Lipids	10-fold (%)	ROC_AUC
ST307	66.67	0.82		Accuracy	63.45			Polysaccharides	Confusion Matrix	ROC_AUC		Accuracy	75			Polysaccharides	Confusion Matrix	ROC_AUC		Accuracy	75
ST326	75	0.88		Balanced Accuracy	62.39			ST11	60.87	0.93		Balanced Accuracy	75.25			ST11	56.52	0.92		Balanced Accuracy	75.67
ST392	52.63	0.85		Estimators	100			ST15	83.33	0.87						ST15	83.33	0.93
ST405	82.35	0.92		Max Features	7			ST147	84.62	0.94						ST147	92.31	0.97
ST512/258	66.67	0.96		Max Depth	10			ST307	94.44	0.98						ST307	94.44	0.97
ST11	80	0.87		Min Split size	10			ST326	75	0.96						ST326	75	0.94
ST147	71.43	0.87		Min Samples per leaf	1			ST392	55.56	0.94						ST392	55.56	0.82
ST15	4.35	0.54						ST405	62.5	0.93						ST405	62.5	0.96
								ST512/258	85.71	0.98						ST512/258	85.71	0.99
Proteins	10-fold (%)	ROC_AUC
ST307	74.36	0.84		Accuracy	66.35
ST326	68.75	0.84		Balanced Accuracy	52.3
ST392	36.84	0.71		Estimators	200			True FingerPrint	Confusion Matrix	ROC_AUC		Accuracy	75			True FingerPrint	Confusion Matrix	ROC_AUC		Accuracy	76.09
ST405	58.82	0.92		Max Features	17			ST11	65.22	0.91		Balanced Accuracy	73.14			ST11	60.87	0.87		Balanced Accuracy	75.35
ST512/258	33.33	0.75		Max Depth	10			ST15	83.33	0.84						ST15	83.33	0.92
ST11	72.5	0.85		Min Split size	2			ST147	84.62	0.93						ST147	92.31	0.95
ST147	60.71	0.82		Min Samples per leaf	1			ST307	100	0.98						ST307	100	0.97
ST15	13.04	0.7						ST326	75	0.97						ST326	62.5	0.95
								ST392	55.56	0.93						ST392	55.56	0.82
Mix	10-fold (%)	ROC_AUC						ST405	50	0.89						ST405	62.5	0.93
ST307	84.62	0.92		Accuracy	80.71			ST512/258	71.43	0.98						ST512/258	85.71	0.99
ST326	87.5	0.96		Balanced Accuracy	81.35
ST392	89.47	0.97		Estimators	200
ST405	88.24	0.95		Max Features	17			Full Range	Confusion Matrix	ROC_AUC		Accuracy	80.43			Full Range	Confusion Matrix	ROC_AUC		Accuracy	78.26
ST512/258	86.67	0.96		Max Depth	10			ST11	91.3	0.95		Balanced Accuracy	74.32			ST11	73.91	0.87		Balanced Accuracy	76.28
ST11	80	0.95		Min Split size	2			ST15	66.67	0.85						ST15	83.33	0.93
ST147	82.14	0.93		Min Samples per leaf	1			ST147	84.62	0.92						ST147	92.31	0.94
ST15	52.17	0.76						ST307	100	0.98						ST307	94.44	0.96
								ST326	75	0.98						ST326	75	0.98
								ST392	55.56	0.87						ST392	55.56	0.87
Polysaccharides	10-fold (%)	ROC_AUC						ST405	50	0.94						ST405	50	0.92
ST307	89.74	0.95		Accuracy	86.29			ST512/258	71.43	0.91						ST512/258	85.71	0.98
ST326	100	0.99		Balanced Accuracy	86.78
ST392	94.74	0.97		Estimators	400
ST405	94.12	0.95		Max Features	22
ST512/258	86.67	0.96		Max Depth	10
ST11	87.5	0.97		Min Split size	2
ST147	89.29	0.99		Min Samples per leaf	1
ST15	52.17	0.84
True FingerPrint	10-fold (%)	ROC_AUC
ST307	87.18	0.96		Accuracy	82.23
ST326	93.75	0.99		Balanced Accuracy	82.86
ST392	89.47	0.9		Estimators	100
ST405	94.12	0.96		Max Features	7
ST512/258	86.67	0.96		Max Depth	10
ST11	82.5	0.95		Min Split size	2
ST147	85.71	0.94		Min Samples per leaf	1
ST15	43.48	0.78
Full Range	10-fold (%)	ROC_AUC
ST307	87.18	0.95		Accuracy	82.74
ST326	81.25	0.91		Balanced Accuracy	82.14
ST392	89.47	0.92		Estimators	50
ST405	94.12	0.96		Max Features	11
ST512/258	86.67	0.94		Max Depth	10
ST11	90	0.94		Min Split size	2
ST147	89.29	0.97		Min Samples per leaf	2
ST15	39.13	0.79

## Sheet:  HUCA
Table 4. Results of the validation obtained in the Hospital General Gregorio Marañón (HGM) and in the Hospital Universitario Central de Asturias (HUCA) when using the Random Forest (RF) algorithm in the Clover MSDAS software and the training FTIR database obtained in the HUCA
TRAINING	n=197							VALIDACION con cepas HGM								VALIDACION con cepas HUCA
Lipids	10-fold (%)	ROC_AUC
ST307	76.92	0.89		Accuracy	71.07			Polysaccharides	Confusion Matrix	ROC_AUC		Accuracy	78.26			Polysaccharides	Confusion Matrix	ROC_AUC		Accuracy	76.09
ST326	81.25	0.82		Balanced Accuracy	70.88			ST11	78.26	0.9		Balanced Accuracy	75.87			ST11	60.87			Balanced Accuracy	75.95
ST392	84.21	0.93		Estimators	200			ST15	83.33	0.89						ST15	83.33
ST405	76.47	0.97		Max Features	14			ST147	84.62	0.93						ST147	84.62
ST512/258	73.33	0.92		Max Depth	10			ST307	94.44	0.98						ST307	100
ST11	72.5	0.89		Min Split size	5			ST326	75	0.93						ST326	87.5
ST147	89.29	0.94		Min Samples per leaf	2			ST392	55.56	0.81						ST392	55.56
ST15	13.04	0.63						ST405	50	0.9						ST405	50
								ST512/258	85.71	0.98						ST512/258	85.71
Proteins	10-fold (%)	ROC_AUC
ST307	74.36	0.89		Accuracy	58.88			True FingerPrint	Confusion Matrix	ROC_AUC		Accuracy	69.57			True FingerPrint	Confusion Matrix	ROC_AUC		Accuracy	73.91
ST326	68.75	0.91		Balanced Accuracy	54.28			ST11	65.22	0.89		Balanced Accuracy	65.68			ST11	65.22	0.9		Balanced Accuracy	71.58
ST392	47.37	0.84		Estimators	400			ST15	66.67	0.87						ST15	83.33	0.87
ST405	64.71	0.9		Max Features	17			ST147	84.62	0.95						ST147	84.62	0.9
ST512/258	33.33	0.72		Max Depth	10			ST307	94.44	0.98						ST307	100	0.98
ST11	85	0.9		Min Split size	5			ST326	37.5	0.87						ST326	62.5	0.99
ST147	60.71	0.89		Min Samples per leaf	1			ST392	55.56	0.74						ST392	55.56	0.9
ST15	0	0.58						ST405	50	0.81						ST405	50	0.9
								ST512/258	71.43	0.97						ST512/258	71.43	0.99
Mix	10-fold (%)	ROC_AUC
ST307	82.05	0.96		Accuracy	82.23			Full Range	Confusion Matrix	ROC_AUC		Accuracy	65.22			Full Range	Confusion Matrix	ROC_AUC		Accuracy	71.74
ST326	87.5	0.92		Balanced Accuracy	82.37			ST11	56.52	0.81		Balanced Accuracy	59.04			ST11	60.87	0.9		Balanced Accuracy	71.21
ST392	94.74	0.98		Estimators	100			ST15	16.67	0.73						ST15	83.33	0.86
ST405	82.35	0.94		Max Features	17			ST147	84.62	0.93						ST147	84.62	0.91
ST512/258	86.67	0.95		Max Depth	10			ST307	100	0.98						ST307	88.89	0.97
ST11	85	0.96		Min Split size	5			ST326	50	0.96						ST326	75	0.98
ST147	92.86	0.98		Min Samples per leaf	1			ST392	55.56	0.78						ST392	55.56	0.94
ST15	47.83	0.81						ST405	37.5	0.83						ST405	50	0.85
								ST512/258	71.43	0.95						ST512/258	71.73	0.99
Polysaccharides	10-fold (%)	ROC_AUC
ST307	92.31	0.97		Accuracy	86.8
ST326	87.5	0.98		Balanced Accuracy	86.29
ST392	94.74	0.96		Estimators	200
ST405	94.12	0.98		Max Features	8
ST512/258	86.67	0.97		Max Depth	10
ST11	90	0.98		Min Split size	2
ST147	92.86	0.99		Min Samples per leaf	1
ST15	52.17	0.92
True FingerPrint	10-fold (%)	ROC_AUC
ST307	94.87	0.96		Accuracy	86.29
ST326	81.25	0.93		Balanced Accuracy	84.54
ST392	94.74	0.96		Estimators	400
ST405	88.24	0.97		Max Features	11
ST512/258	86.67	0.97		Max Depth	10
ST11	95	0.97		Min Split size	5
ST147	96.43	0.98		Min Samples per leaf	1
ST15	39.13	0.86
Full Range	10-fold (%)	ROC_AUC
ST307	87.18	0.98		Accuracy	85.28
ST326	81.25	0.86		Balanced Accuracy	84.12
ST392	94.74	0.99		Estimators	50
ST405	88.24	0.94		Max Features	59
ST512/258	86.67	0.97		Max Depth	10
ST11	95	0.97		Min Split size	2
ST147	96.43	0.98		Min Samples per leaf	1
ST15	43.48	0.84
