# Supplementary material for: Multicenter evaluation of Fourier transform infrared (FTIR) spectroscopy as a first-line typing tool for carbapenemase-producing Klebsiella pneumoniae in clinical settings
Source: J Clin Microbiol. 2024 Nov 27;63(1):e01122-24. doi: 10.1128/jcm.01122-24 (PMC11784409; doi:10.1128/jcm.01122-24)
Supplement: Table S5 — D values corresponding to the FTIR spectrum of each isolate in one centre in pairwise comparison with the same isolate in the other centre. [file jcm.01122-24-s0010.xlsx]

## Sheet: Reproducibility
Table S5. D values corresponding to the FTIR spectrum of each isolate in one centre in pairwise comparison with the same isolate in the other centre
Isolate ID a	Range 1 (3000 - 2800) b	Range 1 (3000 - 2800) D index	Range 2 (1800 - 1500)	Range 2 (1800 - 1500) D index	Range 3 (1500 - 1200)	Range 3 (1500 - 1200) D index	Range 4 (1200 - 900)	Range 4 (1200 - 900) D index	Range 5 (900 - 700)	Range 5 (900 - 700) D index	Range joined - D index	PCC c
1	0.997845	2.15497	0.968607	31.3933	0.984278	15.7216	0.982283	17.7166	0.929752	70.2479	35.3776	0.964622
2	0.999218	0.782303	0.991265	8.7346	0.96415	35.8501	0.981503	18.4967	0.956218	43.7822	11.7285	0.988272
3	0.998544	1.45555	0.990697	9.30316	0.980831	19.1686	0.983307	16.6926	0.91451	85.4904	10.7634	0.989237
4	0.999353	0.646725	0.994204	5.79599	0.985639	14.3606	0.988887	11.1134	0.961703	38.2973	6.79471	0.993205
5	0.996282	3.71802	0.984603	15.3965	0.976721	23.2793	0.982399	17.601	0.964859	35.141	30.8024	0.969198
6	0.998687	1.31336	0.991816	8.1836	0.984621	15.379	0.991198	8.80171	0.938778	61.2216	9.96603	0.990034
7	0.999447	0.552649	0.99277	7.23036	0.984781	15.2186	0.990534	9.46595	0.956853	43.1469	7.72426	0.992276
8	0.99795	2.04978	0.982815	17.1854	0.975313	24.6875	0.976687	23.3125	0.895687	104.313	18.9759	0.981024
9	0.999141	0.858784	0.978181	21.819	0.970737	29.2631	0.985277	14.7226	0.911024	88.9756	20.728	0.979272
10	0.997357	2.64252	0.967896	32.1039	0.954063	45.9368	0.9897	10.2996	0.898994	101.006	30.4787	0.969521
11	0.999564	0.436037	0.985853	14.1469	0.980211	19.7888	0.986926	13.0739	0.916133	83.8672	14.44	0.98556
12	0.996377	3.6228	0.978717	21.2835	0.954453	45.547	0.974323	25.6773	0.702462	297.538	27.2723	0.972728
14	0.997285	2.71488	0.972517	27.4834	0.986569	13.4307	0.959828	40.1717	0.839575	160.425	32.117	0.967883
15	0.999195	0.80499	0.977665	22.3347	0.989112	10.8878	0.989588	10.4118	0.915822	84.1779	20.5293	0.979471
17	0.999201	0.799391	0.981763	18.2371	0.980495	19.5047	0.975909	24.0914	0.896446	103.554	18.8011	0.981199
18	0.997829	2.17068	0.991316	8.68367	0.992605	7.3954	0.980353	19.6469	0.927885	72.1146	12.3414	0.987659
19	0.99918	0.819589	0.993466	6.53368	0.965402	34.5983	0.978424	21.5764	0.82259	177.41	8.9848	0.991015
21	0.998362	1.63844	0.981778	18.2221	0.993006	6.99447	0.989982	10.0177	0.928741	71.259	19.8477	0.980152
22	0.998852	1.14778	0.991302	8.69834	0.972263	27.7373	0.981148	18.8516	0.888171	111.829	11.3063	0.988694
23	0.998933	1.0669	0.992821	7.17945	0.983165	16.8347	0.991249	8.75055	0.950457	49.5433	9.2077	0.990792
24	0.999183	0.817393	0.994707	5.29297	0.992207	7.79348	0.99392	6.08046	0.902252	97.7475	6.07345	0.993927
25	0.999062	0.937934	0.99091	9.08996	0.993644	6.35637	0.98314	16.8598	0.92136	78.6404	9.81269	0.990187
26	0.999439	0.561099	0.990154	9.84604	0.984085	15.9148	0.984275	15.7255	0.888224	111.776	10.7452	0.989255
28	0.999267	0.733136	0.982526	17.4736	0.976461	23.5395	0.989982	10.0177	0.944786	55.2144	17.2631	0.982737
29	0.998469	1.53072	0.985843	14.1567	0.983135	16.8649	0.986111	13.8887	0.901166	98.8336	16.0239	0.983976
31	0.999177	0.822698	0.990981	9.01922	0.972264	27.7356	0.985844	14.1562	0.915229	84.7711	11.351	0.988649
32	0.999264	0.736495	0.988061	11.9394	0.948708	51.2923	0.977593	22.4069	0.879663	120.337	15.6744	0.984326
33	0.99842	1.5802	0.974329	25.6707	0.990748	9.25201	0.954814	45.1858	0.960185	39.8152	24.6576	0.975342
34	0.999367	0.632911	0.986479	13.5213	0.979943	20.0571	0.976039	23.9614	0.910951	89.0485	14.0706	0.985929
35	0.995829	4.17059	0.982824	17.176	0.970489	29.5107	0.991615	8.38507	0.919955	80.0446	21.2077	0.978792
36	0.999308	0.691734	0.983266	16.7338	0.98719	12.8097	0.98181	18.19	0.944499	55.5012	16.5026	0.983497
38	0.999034	0.966297	0.972055	27.9447	0.991415	8.58504	0.973332	26.6683	0.89324	106.76	27.0785	0.972922
43	0.999515	0.484594	0.982384	17.6157	0.989917	10.0835	0.987237	12.7626	0.880028	119.972	16.9887	0.983011
51	0.998182	1.8184	0.972437	27.5634	0.978689	21.3113	0.994252	5.74754	0.971026	28.9737	24.4874	0.975513
57	0.999167	0.832696	0.984177	15.8228	0.980573	19.4268	0.963917	36.0834	0.806803	193.197	16.8722	0.983128
59	0.999463	0.536732	0.983965	16.0351	0.988937	11.063	0.97339	26.6099	0.824941	175.059	15.666	0.984334
64	0.998315	1.68533	0.995686	4.31446	0.952765	47.2351	0.970556	29.4438	0.905855	94.1449	10.4032	0.989597
67	0.998956	1.0441	0.995841	4.15891	0.984886	15.1138	0.990288	9.71245	0.930733	69.2675	5.50285	0.994497
68	0.998502	1.49843	0.989383	10.6173	0.982355	17.6447	0.982887	17.1132	0.912231	87.7686	13.6318	0.986368
69	0.997748	2.25207	0.982288	17.7123	0.983535	16.4652	0.988014	11.9861	0.94695	53.05	17.9073	0.982093
70	0.997974	2.02556	0.996891	3.10859	0.975181	24.8191	0.988296	11.7039	0.857671	142.329	6.14783	0.993852
71	0.999581	0.418733	0.980539	19.4614	0.988132	11.8682	0.984525	15.4753	0.797816	202.184	19.0201	0.98098
72	0.998659	1.34068	0.989216	10.7842	0.9845	15.4998	0.98925	10.75	0.936302	63.698	11.1442	0.988856
73	0.998687	1.31334	0.990137	9.86281	0.977238	22.7616	0.988551	11.4489	0.942812	57.1879	10.6837	0.989316
74	0.998568	1.43179	0.98901	10.99	0.980568	19.4321	0.983474	16.526	0.905534	94.4661	12.0832	0.987917
75	0.999254	0.7459	0.992172	7.82815	0.981313	18.6866	0.990674	9.32577	0.85059	149.41	9.32387	0.990676
77	0.997202	2.7982	0.991043	8.95683	0.963737	36.2635	0.976895	23.1055	0.853155	146.845	14.4488	0.985551
78	0.997822	2.1779	0.965625	34.3746	0.971015	28.9851	0.996022	3.97771	0.926524	73.4762	29.5976	0.970402
79	0.997518	2.48159	0.972044	27.9558	0.942009	57.9912	0.984032	15.9681	0.857395	142.605	28.4403	0.97156
80	0.999466	0.534329	0.981388	18.6123	0.972351	27.6494	0.972793	27.2072	0.908973	91.0272	20.0581	0.979942
83	0.999366	0.634416	0.982986	17.0143	0.95003	49.9697	0.966495	33.5054	0.901076	98.9242	21.0946	0.978905
84	0.998814	1.18571	0.972543	27.4569	0.976264	23.7364	0.998107	1.89337	0.944244	55.7565	24.3305	0.975669
85	0.997483	2.51674	0.986852	13.1477	0.965726	34.2738	0.965265	34.7346	0.952963	47.0371	21.3216	0.978678
86	0.995298	4.7021	0.996257	3.74315	0.957408	42.592	0.970531	29.469	0.913564	86.4355	13.7451	0.986255
87	0.997598	2.40166	0.993902	6.09757	0.950312	49.6879	0.961938	38.0624	0.925997	74.0029	16.6561	0.983344
88	0.997973	2.02688	0.983943	16.0572	0.969716	30.2843	0.980772	19.2283	0.96923	30.77	22.6105	0.977389
89	0.998056	1.94424	0.994802	5.19839	0.984768	15.232	0.982034	17.9662	0.933973	66.0268	9.80815	0.990192
91	0.998712	1.28752	0.992247	7.7528	0.96703	32.9704	0.9574	42.5995	0.92393	76.0699	12.0931	0.987907
96	0.996588	3.41164	0.989354	10.6461	0.939137	60.8631	0.962849	37.1509	0.922715	77.2852	24.551	0.975449
98	0.997495	2.50465	0.977807	22.1925	0.973148	26.8516	0.987786	12.2135	0.944398	55.6024	26.7099	0.97329
99	0.998763	1.23709	0.95314	46.8603	0.984511	15.4889	0.993693	6.30685	0.929641	70.3588	42.9062	0.957094
106	0.997726	2.27412	0.995786	4.21392	0.957468	42.532	0.947992	52.0082	0.854845	145.155	12.2364	0.987764
120	0.996127	3.87349	0.988363	11.6369	0.969598	30.4022	0.986981	13.0195	0.951447	48.5532	18.7056	0.981294
121	0.995885	4.11456	0.983345	16.6551	0.96308	36.9199	0.979807	20.1928	0.939024	60.9757	19.0261	0.980974
125	0.996065	3.93541	0.990054	9.94602	0.970366	29.6338	0.980558	19.4418	0.940217	59.783	18.0379	0.981962
126	0.998167	1.83262	0.980936	19.0642	0.976061	23.9388	0.975786	24.2137	0.92133	78.6701	21.1972	0.978803
128	0.998987	1.01295	0.995928	4.0717	0.970466	29.5338	0.98926	10.7398	0.945517	54.4826	5.92588	0.994074
129	0.996295	3.70524	0.992692	7.30771	0.897852	102.148	0.978436	21.5638	0.903004	96.9957	14.9785	0.985021
134	0.997598	2.40184	0.984041	15.9587	0.976244	23.7563	0.975509	24.4912	0.899791	100.209	18.3034	0.981697
139	0.997337	2.66279	0.993692	6.30755	0.963453	36.5467	0.988697	11.3031	0.918057	81.9428	11.0871	0.988913
140	0.999324	0.675844	0.990955	9.04459	0.983046	16.9536	0.98235	17.6499	0.910052	89.9477	10.438	0.989562
141	0.999245	0.755469	0.985082	14.9181	0.944777	55.2227	0.978842	21.158	0.832909	167.091	17.5367	0.982463
142	0.998787	1.21255	0.984766	15.2337	0.984015	15.9851	0.981878	18.1219	0.927558	72.4415	19.2643	0.980736
143	0.99764	2.36016	0.976912	23.088	0.982101	17.8992	0.984343	15.6571	0.913505	86.4953	29.7165	0.970283
144	0.996426	3.57431	0.990209	9.79093	0.969337	30.6634	0.979565	20.4355	0.949632	50.3678	19.8405	0.980159
145	0.996551	3.44927	0.993017	6.98272	0.962921	37.0791	0.984705	15.2952	0.926193	73.8071	10.0472	0.989953
146	0.998706	1.29437	0.998609	1.39058	0.996203	3.79721	0.991832	8.16825	0.95479	45.2104	1.80973	0.99819
148	0.99874	1.2598	0.991558	8.4419	0.967154	32.8461	0.966199	33.8012	0.882677	117.323	13.7826	0.986217
149	0.997181	2.81908	0.990474	9.5261	0.945795	54.2049	0.940362	59.6377	0.891151	108.849	23.2183	0.976782
150	0.997741	2.25853	0.992713	7.28739	0.975477	24.5226	0.963784	36.2161	0.942236	57.7635	12.5307	0.987469
151	0.998959	1.04101	0.99701	2.98984	0.958112	41.8881	0.980472	19.5283	0.888656	111.344	6.59413	0.993406
153	0.998676	1.32396	0.986305	13.6945	0.96912	30.8803	0.973458	26.5423	0.929509	70.4913	16.1068	0.983893
154	0.998863	1.13653	0.984502	15.4978	0.949112	50.8876	0.959526	40.474	0.937944	62.0561	24.2672	0.975733
156	0.997662	2.33802	0.98118	18.8199	0.96299	37.0103	0.974555	25.4453	0.887268	112.732	20.9791	0.979021
157	0.997993	2.007	0.991453	8.54654	0.974166	25.8341	0.973984	26.0162	0.951335	48.6652	14.0955	0.985905
159	0.997254	2.74577	0.99268	7.31968	0.97338	26.6204	0.971529	28.4712	0.932341	67.6593	14.8201	0.98518
160	0.996038	3.96196	0.991409	8.59058	0.958163	41.8369	0.96915	30.8504	0.955096	44.9044	20.8529	0.979147
161	0.997708	2.29241	0.990765	9.23454	0.974516	25.4836	0.983779	16.2215	0.974012	25.9878	13.2398	0.98676
162	0.999238	0.762121	0.995579	4.42078	0.952415	47.5853	0.987217	12.7833	0.874273	125.727	9.32764	0.990672
163	0.997155	2.84528	0.987237	12.7633	0.942223	57.777	0.972604	27.3959	0.884682	115.318	27.157	0.972843
167	0.999059	0.941059	0.997088	2.91194	0.986842	13.158	0.978947	21.0531	0.940138	59.8623	4.97382	0.995026
168	0.998347	1.65327	0.997861	2.13918	0.993137	6.86349	0.989576	10.4242	0.969743	30.2569	3.39084	0.996609
170	0.994887	5.1135	0.983909	16.0909	0.960609	39.3909	0.96615	33.8497	0.908696	91.3041	30.2955	0.969705
171	0.998168	1.83237	0.996811	3.18908	0.97204	27.9604	0.983124	16.8765	0.931067	68.9329	10.5548	0.989445
172	0.994606	5.39355	0.986234	13.7664	0.960018	39.9824	0.975182	24.8182	0.916741	83.2591	31.0344	0.968966
178	0.99886	1.1398	0.996501	3.49854	0.970227	29.7727	0.989368	10.6315	0.918075	81.925	6.43655	0.993563
179	0.998057	1.94339	0.988961	11.0392	0.968297	31.7033	0.951629	48.3714	0.905552	94.448	18.8287	0.981171
180	0.998536	1.46423	0.98851	11.4905	0.977274	22.7258	0.967701	32.2988	0.910687	89.3134	14.2631	0.985737
181	0.998159	1.84127	0.994008	5.99158	0.919217	80.7833	0.974881	25.1187	0.919821	80.1792	14.05	0.98595
182	0.999167	0.832991	0.99051	9.49045	0.993652	6.3482	0.99336	6.64025	0.976249	23.7515	10.1772	0.989823
183	0.995293	4.70653	0.99447	5.53036	0.956737	43.2625	0.991755	8.24527	0.930628	69.372	12.8329	0.987167
184	0.997474	2.52629	0.990458	9.54195	0.979246	20.7536	0.992649	7.35099	0.881792	118.208	13.1264	0.986874
189	0.999147	0.85273	0.989751	10.2485	0.980035	19.9653	0.978741	21.2587	0.91349	86.5104	11.821	0.988179
192	0.998551	1.44865	0.997354	2.64621	0.968007	31.9931	0.970942	29.058	0.886318	113.682	8.81589	0.991184
192	0.999508	0.491507	0.996899	3.10104	0.962638	37.3623	0.953802	46.1984	0.870876	129.124	7.05208	0.992948
194	0.994391	5.60919	0.984616	15.3837	0.977654	22.346	0.95977	40.2302	0.954778	45.2217	30.8113	0.969189
195	0.998696	1.30444	0.996792	3.20809	0.979857	20.143	0.988134	11.8662	0.87777	122.23	6.77115	0.993229
196	0.996896	3.10378	0.996556	3.44365	0.916073	83.9272	0.934226	65.7744	0.834227	165.773	19.4978	0.980502
196	0.998572	1.42819	0.985886	14.1139	0.95961	40.3899	0.990164	9.83624	0.882289	117.711	14.9628	0.985037
198	0.994434	5.56607	0.983304	16.6964	0.973689	26.3108	0.983235	16.7645	0.863702	136.298	29.7073	0.970293
200	0.995409	4.59071	0.980653	19.3467	0.976493	23.5068	0.98684	13.1602	0.956661	43.3388	26.1009	0.973899
203	0.998215	1.7854	0.974044	25.9556	0.930662	69.3385	0.980064	19.9356	0.944802	55.1985	27.9129	0.972087
205	0.99912	0.880252	0.97571	24.2901	0.976835	23.1649	0.984141	15.8588	0.963537	36.4629	23.3103	0.97669
206	0.996766	3.2338	0.978921	21.0787	0.978372	21.6277	0.980503	19.497	0.955741	44.2589	26.4482	0.973552
207	0.998581	1.41914	0.994651	5.34874	0.960002	39.9979	0.97164	28.3596	0.851713	148.287	13.5327	0.986467
208	0.998137	1.86283	0.985181	14.8189	0.985144	14.8562	0.991942	8.0581	0.9505	49.4998	18.3302	0.98167
209	0.999034	0.9659	0.987796	12.2043	0.992644	7.35642	0.968459	31.5411	0.91953	80.4699	12.9916	0.987008
212	0.998137	1.86297	0.996809	3.19084	0.984696	15.3042	0.991322	8.6777	0.873637	126.363	6.57326	0.993427
213	0.999379	0.62108	0.998022	1.97769	0.998002	1.99829	0.989187	10.8126	0.975945	24.055	2.63677	0.997363
215	0.995951	4.04905	0.964891	35.109	0.994892	5.10831	0.985668	14.3324	0.953661	46.3395	32.7945	0.967206
216	0.999408	0.592059	0.973491	26.5085	0.984385	15.6149	0.984212	15.7883	0.918703	81.2967	25.6829	0.974317
217	0.998534	1.46579	0.997371	2.62876	0.973168	26.8323	0.97756	22.4396	0.969594	30.4063	8.7303	0.99127
218	0.996852	3.14827	0.994918	5.08155	0.946288	53.7122	0.945105	54.8947	0.936987	63.0134	24.752	0.975248
219	0.998799	1.20075	0.993171	6.82876	0.969653	30.3465	0.967241	32.7595	0.900468	99.5319	11.1805	0.98882
227	0.998199	1.80077	0.948307	51.6929	0.96394	36.0599	0.973622	26.3782	0.801731	198.269	48.5724	0.951428
237	0.997255	2.74528	0.959592	40.4085	0.937871	62.1286	0.990487	9.51332	0.923238	76.7616	42.854	0.957146
243	0.999422	0.578492	0.993265	6.73454	0.985133	14.867	0.986242	13.7584	0.927818	72.1824	8.60357	0.991396
245	0.99748	2.52045	0.987722	12.2784	0.945321	54.6787	0.976643	23.3568	0.901198	98.8022	19.9559	0.980044
246	0.998013	1.98659	0.968369	31.6313	0.936288	63.7124	0.9853	14.7003	0.935227	64.7731	34.2602	0.96574
247	0.998919	1.08139	0.991113	8.88654	0.98036	19.6396	0.989916	10.0841	0.95722	42.7796	10.277	0.989723
254	0.99854	1.46028	0.99119	8.81	0.966722	33.2777	0.966971	33.0288	0.915855	84.1447	11.4414	0.988559
256	0.996332	3.66786	0.991726	8.2744	0.951159	48.8414	0.973635	26.3654	0.855089	144.911	18.8515	0.981148
257	0.999454	0.54613	0.993144	6.85638	0.969554	30.446	0.975702	24.2976	0.835557	164.443	9.52607	0.990474
258	0.995722	4.27773	0.993144	6.85587	0.958559	41.4413	0.949907	50.0926	0.902127	97.873	15.7708	0.984229
261	0.996372	3.62756	0.992273	7.72682	0.973898	26.1023	0.958405	41.5952	0.870102	129.898	12.7109	0.987289
262	0.998298	1.70151	0.993737	6.26304	0.957651	42.3493	0.936934	63.0661	0.830394	169.606	13.7549	0.986245
267	0.996148	3.85192	0.990955	9.04548	0.943087	56.9131	0.972712	27.2882	0.954938	45.0621	22.5179	0.977482
268	0.998068	1.93169	0.994327	5.67268	0.981427	18.5734	0.9876	12.3997	0.878056	121.944	8.87161	0.991128
269	0.996824	3.17608	0.991943	8.05713	0.955252	44.7484	0.980592	19.408	0.942037	57.9628	19.6068	0.980393
271	0.99934	0.659553	0.972013	27.9873	0.985028	14.9716	0.96676	33.2397	0.887243	112.757	26.6886	0.973311
274	0.998377	1.62282	0.989457	10.5427	0.928307	71.6933	0.988012	11.9877	0.936365	63.6349	14.0618	0.985938
276	0.996784	3.21647	0.995908	4.09188	0.963411	36.5888	0.959708	40.2921	0.864033	135.967	13.2875	0.986712
277	0.996753	3.24688	0.991269	8.73124	0.952635	47.365	0.971874	28.1258	0.954966	45.0339	19.5971	0.980403
283	0.998704	1.29573	0.988084	11.9162	0.985897	14.1032	0.981978	18.0224	0.923743	76.2575	14.3124	0.985688
285	0.996545	3.45462	0.995072	4.92828	0.963105	36.8951	0.965171	34.8294	0.951868	48.1318	17.292	0.982708
286	0.995574	4.42557	0.987579	12.4209	0.973942	26.0578	0.989624	10.3757	0.921463	78.5366	24.2405	0.97576
288	0.995469	4.53053	0.959138	40.8619	0.958772	41.2282	0.962836	37.1638	0.865134	134.866	43.8834	0.956117
291	0.996767	3.23288	0.976348	23.6521	0.979371	20.6288	0.976481	23.519	0.892497	107.503	22.7903	0.97721
292	0.997138	2.86186	0.973945	26.0548	0.972513	27.487	0.992898	7.10175	0.937381	62.619	25.0618	0.974938
293	0.99888	1.12039	0.981936	18.0636	0.974959	25.0413	0.97933	20.6695	0.875665	124.335	18.2799	0.98172
295	0.996786	3.21378	0.985763	14.2371	0.983935	16.0647	0.976627	23.3734	0.950599	49.4013	25.4363	0.974564
297	0.998056	1.94358	0.996535	3.46483	0.986488	13.5118	0.985087	14.9131	0.908976	91.0238	6.39349	0.993607
300	0.995515	4.48548	0.986687	13.3134	0.974627	25.3734	0.982059	17.941	0.936449	63.5511	26.9013	0.973099
301	0.997392	2.60803	0.993578	6.42244	0.97285	27.1501	0.98925	10.7501	0.935541	64.459	16.6586	0.983341
302	0.99776	2.23979	0.996041	3.95866	0.985652	14.3485	0.974187	25.8131	0.975025	24.9752	10.5102	0.98949
303	0.99739	2.61041	0.974373	25.6272	0.965732	34.2682	0.971784	28.2162	0.876359	123.641	25.8316	0.974168
304	0.998392	1.60797	0.990745	9.2547	0.976587	23.4135	0.967373	32.6267	0.836401	163.599	13.1745	0.986825
305	0.992541	7.45931	0.985872	14.1283	0.971732	28.2683	0.97584	24.1599	0.823482	176.518	33.8425	0.966157
307	0.989693	10.3072	0.976976	23.0242	0.965033	34.9668	0.970572	29.4279	0.839757	160.243	54.355	0.945645
308	0.997407	2.59324	0.986312	13.6877	0.985485	14.5154	0.976491	23.5091	0.943264	56.7364	21.4355	0.978565
310	0.994691	5.3086	0.97645	23.5496	0.956911	43.0892	0.991711	8.28883	0.813833	186.167	45.7039	0.954296
312	0.995511	4.48933	0.988135	11.8653	0.953495	46.5053	0.985097	14.903	0.882069	117.931	26.3373	0.973663
313	0.996445	3.55544	0.994073	5.92719	0.958736	41.264	0.980513	19.4872	0.92786	72.1404	16.7667	0.983233
314	0.995177	4.82254	0.993398	6.60165	0.947619	52.3807	0.973881	26.1187	0.892583	107.417	20.0165	0.979984
315	0.998847	1.15328	0.989717	10.2835	0.99245	7.55039	0.988	12.0005	0.98724	12.7599	11.4194	0.988581
367	0.997812	2.18754	0.989719	10.2809	0.989102	10.8977	0.992359	7.64059	0.988271	11.7291	15.314	0.984686
372	0.999182	0.818283	0.993206	6.79394	0.986786	13.2138	0.996766	3.23354	0.934872	65.1282	6.92108	0.993079
373	0.997762	2.23777	0.987292	12.7084	0.932234	67.766	0.983329	16.6711	0.871638	128.362	26.9727	0.973027
375	0.994278	5.72197	0.977116	22.8841	0.974997	25.0028	0.979823	20.1766	0.898914	101.086	23.9522	0.976048
376	0.99536	4.64028	0.934999	65.0011	0.965476	34.5244	0.977555	22.4446	0.789532	210.468	61.1357	0.938864
379	0.995084	4.91625	0.996542	3.45784	0.946816	53.1842	0.964381	35.6187	0.840703	159.297	21.308	0.978692
380	0.998872	1.12761	0.988935	11.0653	0.978716	21.2843	0.984189	15.8111	0.963966	36.0335	14.6108	0.985389
381	0.998539	1.46078	0.987159	12.8412	0.987154	12.8461	0.989394	10.6055	0.990338	9.66227	14.9922	0.985008
388	0.99789	2.10954	0.99225	7.75043	0.924418	75.5819	0.985736	14.2643	0.864276	135.724	22.7137	0.977286
389	0.999623	0.377474	0.987888	12.1115	0.992785	7.21511	0.994625	5.37518	0.978931	21.0685	11.7184	0.988282
398	0.999098	0.902352	0.977235	22.7649	0.960036	39.9642	0.987839	12.1607	0.902352	97.6476	21.7506	0.978249
399	0.996128	3.87187	0.970723	29.2766	0.982357	17.6434	0.974215	25.7852	0.92708	72.9201	29.455	0.970545
400	0.996514	3.48634	0.969936	30.0639	0.974231	25.7689	0.990179	9.82084	0.908985	91.0152	32.9358	0.967064
402	0.992092	7.90775	0.943634	56.3658	0.902935	97.0654	0.872428	127.572	0.610558	389.442	69.6669	0.930333
404	0.999254	0.745795	0.979277	20.7234	0.971076	28.9242	0.988457	11.5431	0.937353	62.6467	20.0093	0.979991
406	0.99786	2.14048	0.979777	20.2226	0.94284	57.1601	0.951293	48.7068	0.856525	143.475	36.8599	0.96314
407	0.99874	1.26001	0.971952	28.0482	0.975126	24.8738	0.976244	23.756	0.866591	133.409	27.6277	0.972372
408	0.998254	1.74616	0.992702	7.29758	0.927615	72.3846	0.967607	32.393	0.945881	54.1191	12.8769	0.987123
413	0.999213	0.787101	0.980827	19.1732	0.971427	28.5734	0.974329	25.671	0.86537	134.63	19.369	0.980631
416	0.99832	1.68008	0.985889	14.1109	0.963675	36.3255	0.970791	29.2092	0.855442	144.558	15.9544	0.984046
420	0.997053	2.94749	0.967627	32.3734	0.976972	23.0276	0.990596	9.40375	0.924634	75.3662	31.6894	0.968311
421	0.995322	4.67849	0.980169	19.8305	0.912249	87.7512	0.941237	58.7631	0.801621	198.379	32.2835	0.967717
422	0.993344	6.65564	0.967387	32.6135	0.940265	59.7346	0.965638	34.3617	0.904399	95.6009	37.7011	0.962299
423	0.995131	4.86896	0.959921	40.0789	0.927752	72.2476	0.955458	44.5423	0.666417	333.583	47.1426	0.952857
425	0.996403	3.59717	0.997197	2.80252	0.94658	53.4197	0.939672	60.3285	0.711263	288.737	10.3792	0.989621
426	0.999228	0.772179	0.989482	10.5176	0.96432	35.6804	0.977653	22.3467	0.91163	88.3703	12.3566	0.987643
427	0.998465	1.53456	0.993663	6.33724	0.957503	42.4973	0.979204	20.7963	0.915769	84.231	10.905	0.989095
428	0.998482	1.51786	0.997077	2.92269	0.952912	47.0878	0.950879	49.1208	0.840759	159.241	8.85619	0.991144
430	0.999208	0.792276	0.986773	13.2271	0.965813	34.1874	0.981593	18.4066	0.86208	137.92	14.6999	0.9853
431	0.998394	1.60619	0.997942	2.05841	0.951311	48.6895	0.960161	39.8393	0.746889	253.111	9.40822	0.990592
432	0.997412	2.5876	0.995382	4.61781	0.946096	53.904	0.969868	30.1322	0.861859	138.141	9.86103	0.990139
433	0.998992	1.00767	0.998465	1.53483	0.922533	77.4669	0.911426	88.5744	0.665	335	15.857	0.984143
435	0.998665	1.33488	0.994961	5.03913	0.939925	60.0751	0.975176	24.8237	0.877684	122.316	10.5736	0.989426
436	0.997759	2.24051	0.993543	6.4574	0.975399	24.6005	0.957669	42.3311	0.958837	41.1627	13.4061	0.986594
438	0.997378	2.62231	0.991142	8.85816	0.960998	39.0019	0.98322	16.7798	0.944319	55.681	14.0455	0.985954
440	0.997006	2.99436	0.989762	10.2379	0.951741	48.2587	0.93794	62.0598	0.647852	352.148	24.7381	0.975262
441	0.998767	1.23335	0.990838	9.1616	0.9555	44.5002	0.973446	26.5538	0.865831	134.169	16.3534	0.983647
442	0.994028	5.97205	0.979166	20.8336	0.897727	102.273	0.944598	55.4023	0.782699	217.301	51.03	0.94897
444	0.995336	4.66412	0.987582	12.4179	0.963713	36.2873	0.962541	37.4591	0.860503	139.497	24.8441	0.975156
447	0.996786	3.21403	0.99608	3.92038	0.949963	50.037	0.977912	22.0875	0.870942	129.058	12.8741	0.987126
455	0.999156	0.844257	0.996114	3.88615	0.994738	5.26168	0.982365	17.6345	0.948636	51.3637	4.30499	0.995695
462	0.99801	1.98982	0.993059	6.9408	0.96017	39.8304	0.976307	23.6933	0.751706	248.294	11.1127	0.988887
463	0.995645	4.35523	0.967547	32.4527	0.974848	25.1522	0.990444	9.55642	0.916606	83.3942	29.6874	0.970313
465	0.999499	0.501462	0.979201	20.7994	0.995071	4.92888	0.989745	10.2552	0.882271	117.729	20.2761	0.979724
466	0.997865	2.1354	0.984284	15.7165	0.967772	32.2279	0.988762	11.2376	0.912804	87.1955	20.6775	0.979322
467	0.999538	0.461934	0.997482	2.51827	0.991486	8.51445	0.980609	19.3912	0.947487	52.5134	3.47622	0.996524
468	0.998264	1.73639	0.988524	11.476	0.965799	34.2007	0.990401	9.59854	0.942598	57.4018	12.9272	0.987073
469	0.997764	2.23619	0.994425	5.57507	0.972308	27.6923	0.982501	17.499	0.918742	81.2584	11.4902	0.98851
470	0.997975	2.02534	0.99053	9.46968	0.983715	16.2852	0.990002	9.9976	0.961505	38.4946	11.8978	0.988102
471	0.998669	1.33055	0.992624	7.37576	0.974908	25.0917	0.982958	17.0421	0.952336	47.6637	12.1567	0.987843
472	0.99853	1.47042	0.982317	17.6834	0.959639	40.3612	0.972775	27.2247	0.827646	172.354	19.8546	0.980145
473	0.9973	2.69998	0.990747	9.25337	0.962937	37.0628	0.982469	17.5307	0.855112	144.888	12.7534	0.987247
475	0.996526	3.47351	0.989944	10.0556	0.968615	31.3852	0.97324	26.7597	0.918728	81.272	16.192	0.983808
476	0.998247	1.75341	0.993743	6.25674	0.968584	31.4163	0.983467	16.5325	0.861901	138.099	8.87062	0.991129
477	0.999341	0.658564	0.99777	2.23049	0.951225	48.7746	0.983902	16.0976	0.82713	172.87	8.84426	0.991156
478	0.998956	1.0437	0.993095	6.90466	0.949204	50.7964	0.972549	27.4513	0.899306	100.694	17.6629	0.982337
479	0.99942	0.579692	0.99747	2.5295	0.962801	37.1989	0.98516	14.8399	0.83613	163.87	5.61276	0.994387
480	0.999343	0.657212	0.996513	3.48746	0.97763	22.3702	0.977604	22.3964	0.930302	69.6976	6.70586	0.993294
484	0.996693	3.30712	0.996765	3.23474	0.960251	39.7495	0.947094	52.9058	0.932884	67.1164	11.2097	0.98879
487	0.99849	1.51043	0.979731	20.2688	0.982134	17.866	0.984535	15.4651	0.95428	45.7199	20.1466	0.979853
490	0.998236	1.76369	0.995228	4.77236	0.925917	74.0832	0.962585	37.415	0.893159	106.841	12.7543	0.987246
491	0.999026	0.97432	0.997374	2.6259	0.938356	61.6443	0.986426	13.574	0.896528	103.472	10.2162	0.989784
497	0.998161	1.83869	0.997672	2.32794	0.94363	56.3703	0.971338	28.6623	0.891396	108.604	11.2776	0.988722
_Kp_HUCA_Bac_43	0.994777	5.22317	0.995676	4.32377	0.970293	29.7066	0.981999	18.0006	0.963692	36.3079	13.941	0.986059
_Kp_HUCA_Bac_54	0.996131	3.86879	0.990327	9.67262	0.979671	20.3285	0.97596	24.0395	0.933444	66.5563	18.2352	0.981765
_Kp_HUCA_Bac_62	0.993886	6.11409	0.9925	7.49969	0.945841	54.1586	0.926762	73.2377	0.729832	270.168	25.23	0.97477
Kp_HUCA_Bac_1	0.99877	1.22994	0.995737	4.26328	0.987402	12.5975	0.995529	4.47122	0.901465	98.5351	5.31895	0.994681
Kp_HUCA_Bac_10	0.99325	6.74955	0.993671	6.32924	0.966464	33.5359	0.986475	13.5247	0.955853	44.1467	15.9035	0.984096
Kp_HUCA_Bac_11	0.992373	7.62714	0.989396	10.6039	0.95757	42.4305	0.948195	51.805	0.945049	54.9506	22.3121	0.977688
Kp_HUCA_Bac_13	0.99627	3.73045	0.995396	4.60379	0.976396	23.6043	0.99283	7.16971	0.92369	76.3104	13.2721	0.986728
Kp_HUCA_Bac_15	0.996715	3.2855	0.99523	4.77015	0.981079	18.9215	0.99351	6.4904	0.934735	65.2646	6.5407	0.993459
Kp_HUCA_Bac_16	0.998676	1.32436	0.99488	5.11991	0.981818	18.1821	0.991739	8.26065	0.910296	89.7042	7.72149	0.992279
Kp_HUCA_Bac_17	0.997901	2.099	0.993876	6.12404	0.977508	22.4917	0.970463	29.5371	0.885058	114.942	13.0958	0.986904
Kp_HUCA_Bac_18	0.997169	2.8315	0.992786	7.2137	0.952982	47.018	0.994191	5.80863	0.889473	110.527	19.3448	0.980655
Kp_HUCA_Bac_19	0.995683	4.31652	0.991543	8.45698	0.970108	29.8917	0.995051	4.94942	0.907328	92.6717	14.9586	0.985041
Kp_HUCA_Bac_21	0.994013	5.98736	0.994884	5.11612	0.968453	31.5466	0.993776	6.22421	0.774466	225.534	17.6305	0.98237
Kp_HUCA_Bac_23	0.993497	6.50331	0.990064	9.9357	0.982769	17.2305	0.9738	26.1995	0.965863	34.1365	19.9725	0.980028
Kp_HUCA_Bac_24	0.996495	3.50545	0.984181	15.819	0.977568	22.4322	0.993069	6.93126	0.919855	80.1447	20.8856	0.979114
Kp_HUCA_Bac_28	0.997599	2.40122	0.995188	4.81202	0.97064	29.3601	0.981611	18.3889	0.972294	27.7062	11.9351	0.988065
Kp_HUCA_Bac_3	0.997086	2.914	0.994321	5.67882	0.941742	58.2583	0.983525	16.4752	0.83527	164.73	13.3891	0.986611
Kp_HUCA_Bac_30	0.995502	4.49823	0.988611	11.3893	0.969458	30.5422	0.971512	28.4876	0.941741	58.2593	23.1943	0.976806
Kp_HUCA_Bac_31	0.996669	3.33146	0.9921	7.8997	0.974532	25.4679	0.994331	5.66868	0.894294	105.706	12.9449	0.987055
Kp_HUCA_Bac_34	0.996209	3.7908	0.991043	8.95694	0.981595	18.4053	0.987114	12.8863	0.872955	127.045	16.0424	0.983958
Kp_HUCA_Bac_35	0.997716	2.28417	0.997568	2.43189	0.989373	10.6271	0.985279	14.7209	0.729067	270.933	4.85911	0.995141
Kp_HUCA_Bac_36	0.997529	2.47084	0.991309	8.69092	0.956456	43.5436	0.988603	11.3971	0.920531	79.4685	18.0494	0.981951
Kp_HUCA_Bac_37	0.998842	1.15806	0.996235	3.76522	0.982354	17.6456	0.995599	4.40099	0.945633	54.3675	8.20955	0.99179
Kp_HUCA_Bac_39	0.997307	2.69348	0.993543	6.45713	0.959429	40.5714	0.987231	12.7691	0.781085	218.915	21.2662	0.978734
Kp_HUCA_Bac_44	0.997678	2.32175	0.995343	4.65657	0.949389	50.6109	0.975649	24.351	0.726297	273.703	20.6889	0.979311
Kp_HUCA_Bac_45	0.995624	4.37582	0.995371	4.62927	0.928916	71.0844	0.975115	24.8846	0.690213	309.787	19.2824	0.980718
Kp_HUCA_Bac_47	0.996365	3.63529	0.994658	5.34177	0.935808	64.1922	0.967528	32.4717	0.597258	402.742	23.9533	0.976047
Kp_HUCA_Bac_48	0.997056	2.94388	0.987829	12.1709	0.977357	22.6434	0.989467	10.5333	0.884588	115.412	15.2321	0.984768
Kp_HUCA_Bac_49	0.996502	3.49765	0.994615	5.38537	0.977079	22.9209	0.992299	7.70107	0.828264	171.736	9.98171	0.990018
Kp_HUCA_Bac_5	0.99587	4.12958	0.993693	6.30699	0.972386	27.6144	0.9849	15.0995	0.93167	68.3304	12.3124	0.987688
Kp_HUCA_Bac_50	0.996528	3.47231	0.995965	4.03533	0.983839	16.1607	0.987355	12.6453	0.929117	70.8831	9.87374	0.990126
Kp_HUCA_Bac_52	0.998075	1.92534	0.99628	3.71959	0.9807	19.3	0.985747	14.2531	0.891802	108.198	8.68579	0.991314
Kp_HUCA_Bac_53	0.996659	3.34084	0.990229	9.77084	0.971318	28.6818	0.99478	5.2197	0.929742	70.258	12.4411	0.987559
Kp_HUCA_Bac_56	0.994221	5.77911	0.99664	3.35994	0.960019	39.9807	0.968665	31.3346	0.853091	146.909	15.4985	0.984502
Kp_HUCA_Bac_6	0.997178	2.82185	0.989515	10.4852	0.978456	21.5435	0.986981	13.0194	0.879428	120.572	14.2773	0.985723
Kp_HUCA_Bac_60	0.994765	5.23465	0.994625	5.37534	0.97892	21.0803	0.974666	25.3345	0.953157	46.8426	11.7557	0.988244
Kp_HUCA_Bac_63	0.994588	5.41203	0.995464	4.53575	0.964826	35.1737	0.978697	21.3034	0.952616	47.3844	14.5191	0.985481
Kp_HUCA_Bac_65	0.9956	4.39953	0.984705	15.2946	0.968636	31.3642	0.985932	14.068	0.942925	57.0748	18.0972	0.981903
Kp_HUCA_Bac_66	0.99132	8.68025	0.982325	17.6746	0.969703	30.2975	0.980307	19.6928	0.954383	45.6167	39.7763	0.960224
Kp_HUCA_Bac_67	0.996695	3.30528	0.993178	6.82159	0.978681	21.3193	0.987714	12.2862	0.910636	89.364	9.18637	0.990814
Kp_HUCA_Bac_69	0.997047	2.95302	0.994701	5.29885	0.989628	10.3716	0.993781	6.21948	0.967785	32.2154	6.34303	0.993657
Kp_HUCA_Bac_7	0.997517	2.48297	0.994829	5.1706	0.965131	34.869	0.988173	11.827	0.887266	112.734	10.5318	0.989468
Kp_HUCA_Bac_71	0.991276	8.72433	0.983944	16.0562	0.962708	37.2925	0.960863	39.1372	0.871735	128.265	25.0402	0.97496
Kp_HUCA_Bac_72	0.995442	4.55766	0.992391	7.60945	0.968196	31.8041	0.990432	9.56754	0.88143	118.57	17.7642	0.982236
Kp_HUCA_Bac_73	0.991218	8.78208	0.982315	17.6847	0.967758	32.2424	0.979117	20.8832	0.955406	44.5944	37.2905	0.96271
Kp_HUCA_Bac_74	0.990963	9.03694	0.979253	20.7473	0.934058	65.9423	0.918277	81.7231	0.502347	497.653	45.9931	0.954007
Kp_HUCA_Bac_75	0.995615	4.38494	0.989922	10.0777	0.97131	28.6897	0.992868	7.13216	0.890392	109.608	13.2616	0.986738
Kp_HUCA_Bac_76	0.991045	8.95469	0.995845	4.15473	0.918055	81.9448	0.925464	74.5359	0.701501	298.499	28.1066	0.971893
Kp_HUCA_Bac_78	0.994513	5.48726	0.988405	11.595	0.932291	67.7089	0.970049	29.9514	0.780201	219.799	19.1252	0.980875
Kp_HUCA_Bac_79	0.995371	4.62862	0.990474	9.52635	0.93387	66.1297	0.959187	40.813	0.81374	186.26	22.8275	0.977173
Kp_HUCA_Bac_8	0.998987	1.0133	0.991234	8.76605	0.968743	31.2573	0.988721	11.279	0.956515	43.4849	15.7355	0.984265
Kp_HUCA_Bac_80	0.997228	2.77191	0.996345	3.65459	0.959753	40.2467	0.989966	10.034	0.863156	136.844	9.43428	0.990566
Kp_HUCA_Bac_81	0.997128	2.87243	0.991655	8.34494	0.943401	56.5987	0.988065	11.9347	0.915976	84.0244	19.9804	0.98002
Kp_HUCA_Bac_83	0.996187	3.81303	0.98555	14.4498	0.959616	40.3839	0.972056	27.9435	0.956511	43.4887	27.6173	0.972383
Kp_HUCA_Bac_88	0.997646	2.35373	0.983642	16.3581	0.92795	72.0501	0.941158	58.8416	0.677367	322.633	22.4319	0.977568
Kp_HUCA_Bac_89	0.998126	1.87445	0.989211	10.7887	0.973172	26.8282	0.98817	11.8295	0.924615	75.3848	12.7478	0.987252
Kp_HUCA_Bac_9	0.998891	1.10913	0.993351	6.64907	0.969654	30.3461	0.986058	13.9417	0.905593	94.4066	9.95021	0.99005
Kp_HUCA_Bac_92	0.99642	3.58005	0.992464	7.53609	0.945019	54.9806	0.973978	26.0223	0.890841	109.159	26.3689	0.973631
Kp_HUCA_Bac_93	0.997866	2.13409	0.995034	4.96573	0.970853	29.1469	0.992142	7.85802	0.828102	171.898	7.14094	0.992859
Kp_HUCA_Bac_94	0.994466	5.53411	0.982837	17.1633	0.948344	51.6558	0.98819	11.8104	0.939208	60.7918	24.9287	0.975071
Kp_HUCA_Bac_95	0.995784	4.21591	0.991855	8.14452	0.952771	47.2294	0.977565	22.4346	0.823882	176.118	25.5844	0.974416
												0.981843
a Isolate identification
b D values for the different wavelength regions evaluated for FTIR discrimination
c Pearson correlation coefficient
